# Supplementary material for: Shared regulatory sites are abundant in the human genome and shed light on genome evolution and disease pleiotropy
Source: PLoS Genet. 2017 Mar 10;13(3):e1006673. doi: 10.1371/journal.pgen.1006673 (PMC5365138; doi:10.1371/journal.pgen.1006673)
Supplement: S1 Table — (XLSX) [file pgen.1006673.s009.xlsx]

## Sheet: Sheet1
Chr	Gene ID	Gene's TSS location	eQTL	Coefficient	Nominal p value	Permutation derived q
1	ENSG00000001460.12	24743424	rs2078445:24727678:C:T	-0.175122	6.09e-06	9.37371e-06
1	ENSG00000006555.6	55266940	rs494109:55166381:G:T	-0.125102	8.85e-06	6.01339e-05
1	ENSG00000007341.12	113163447	rs11102512:113145394:A:G	0.388467	2e-11	6.78431e-10
1	ENSG00000007341.12	113163447	rs6679:113243048:C:T	0.438625	2.42e-07	6.78431e-10
1	ENSG00000008128.15	1655966	1:1627805:A:<CN0>:1673809	-7.83512	5.49e-08	6.78431e-10
1	ENSG00000026751.11	160709037	rs35237586:160768033:C:T	-14.3311	5.71e-08	3.77214e-07
1	ENSG00000035687.8	244615436	rs3127465:244601152:C:T	-0.779849	3.92e-06	2.27962e-05
1	ENSG00000035687.8	244615436	rs4658633:244517238:A:G	0.535358	3.16e-06	0.000166194
1	ENSG00000043514.9	40349183	rs11811998:40358726:G:A	5.17099	5e-20	6.78431e-10
1	ENSG00000043514.9	40349183	rs742546:40290964:T:C	-3.13216	1.68e-19	6.78431e-10
1	ENSG00000043514.9	40349183	rs12125901:40321194:T:C	-2.90189	2.4e-22	2.23775e-05
1	ENSG00000043514.9	40349183	rs76571594:40205023:G:A	2.62149	3.53e-06	0.000145931
1	ENSG00000043514.9	40349183	rs71518431:40279243:A:T	-1.86183	1.04e-11	0.000887487
1	ENSG00000049239.7	9294863	rs9435144:9295444:T:C	-0.683198	2.24e-19	6.78431e-10
1	ENSG00000049239.7	9294863	rs141143158:9323463:C:CTGAGGCAG	0.311054	2.07e-06	0.00128464
1	ENSG00000049239.7	9294863	rs2268173:9300677:T:C	-0.887519	1.52e-20	0.00476039
1	ENSG00000049246.8	7844380	rs179265:7942692:G:T	0.379104	2.21e-06	3.69592e-05
1	ENSG00000049246.8	7844380	rs571578:7843709:A:T	0.566038	2.74e-06	0.000111353
1	ENSG00000049246.8	7844380	rs4564161:7718330:C:G	-0.433474	7.28e-06	0.000668499
1	ENSG00000049247.8	7913572	rs472774:7926794:C:T	0.267794	4.23e-06	0.000350497
1	ENSG00000053371.8	19638640	rs4911983:19638090:G:C	2.30415	2.19e-14	6.78431e-10
1	ENSG00000053371.8	19638640	rs2227295:19638309:A:G	1.05528	3.27e-10	0.000107436
1	ENSG00000054282.10	243419320	rs6668649:243416792:T:C	1.15201	5.07e-07	6.78431e-10
1	ENSG00000054523.11	10270764	rs4846228:10552718:C:T	0.391803	2.27e-07	4.18766e-06
1	ENSG00000054523.11	10270764	rs146425575:10310049:TG:T	0.46234	4.85e-10	0.000109411
1	ENSG00000055732.7	85514182	rs679961:85417779:G:A	-0.140894	9.8e-08	0.000105496
1	ENSG00000057468.6	76262567	rs5742050:76280131:C:CT	0.0109631	4.22e-06	6.39619e-05
1	ENSG00000058804.9	54304533	rs111664604:54285827:T:C	1.28406	7.3e-06	0.0150344
1	ENSG00000064886.8	111743393	rs11102220:111756484:T:C	52.282	1.06e-23	6.78431e-10
1	ENSG00000064886.8	111743393	rs11392081:111772874:A:AT	-101.079	2.38e-28	6.78431e-10
1	ENSG00000064886.8	111743393	rs12027728:111772884:A:T	86.1224	1.3e-08	6.78431e-10
1	ENSG00000064886.8	111743393	rs684559:111758446:G:A	-67.8775	8.06e-20	6.78431e-10
1	ENSG00000064886.8	111743393	rs2251608:111778824:T:C	-48.0592	7.49e-23	0.000434337
1	ENSG00000065600.8	212588243	rs518793:212588206:C:G	-0.44005	1.26e-07	6.78431e-10
1	ENSG00000065600.8	212588243	rs147166131:212574914:G:A	0.787682	1.88e-07	4.18766e-06
1	ENSG00000066027.4	212458782	rs6540731:212392163:G:A	0.598753	3.74e-07	6.78431e-10
1	ENSG00000066027.4	212458782	rs1472225:212402564:A:G	0.435267	5.35e-06	0.0102493
1	ENSG00000066185.8	42921938	rs16829572:42935675:A:G	-0.103227	3.67e-10	6.78431e-10
1	ENSG00000070759.11	45956872	rs9147:46016687:T:C	-0.398745	1.5e-06	2.53139e-05
1	ENSG00000072694.13	161551101	rs1954172:161677735:T:C	5.02143	2.15e-06	6.78431e-10
1	ENSG00000079335.13	100810584	rs17420882:100818728:T:G	-0.202989	5.84e-07	6.78431e-10
1	ENSG00000079739.9	64058916	rs142139086:63864386:T:G	-4.18528	1.61e-15	6.78431e-10
1	ENSG00000084070.6	40810522	rs7546656:40842614:T:C	5.21717	1.21e-06	6.78431e-10
1	ENSG00000086619.9	236445319	rs1726623:236386965:A:C	0.638233	3.75e-13	6.78431e-10
1	ENSG00000086619.9	236445319	rs1749554:236440255:C:T	-0.445663	1.92e-06	7.88999e-06
1	ENSG00000090432.5	20834654	rs6700034:20834610:C:A	1.1666	2.6e-30	6.78431e-10
1	ENSG00000090432.5	20834654	rs74983154:20851391:G:A	-0.593853	7.58e-06	0.000232144
1	ENSG00000090686.11	22110099	rs6667223:22088841:G:A	5.32113	1.7e-08	6.78431e-10
1	ENSG00000092607.8	119532179	rs1766793:119466374:G:T	2.10364	6.37e-07	6.78431e-10
1	ENSG00000116157.5	53068044	rs11810754:53067914:T:G	-1.088	1.22e-07	6.78431e-10
1	ENSG00000116157.5	53068044	rs2762824:52789943:A:G	-1.16362	4.3e-06	0.00141362
1	ENSG00000116198.8	3773778	rs76095402:3693486:G:C	-1.84948	3.09e-06	8.3944e-06
1	ENSG00000116213.10	3569325	rs9662739:3574419:T:A	1.11167	6.96e-07	4.18766e-06
1	ENSG00000116260.12	180123969	rs11578977:180200901:T:C	1.47744	5.92e-09	6.78431e-10
1	ENSG00000116260.12	180123969	rs3845393:180173484:A:C	-1.39871	1.79e-17	6.78431e-10
1	ENSG00000116260.12	180123969	rs35481032:180124379:T:C	0.383945	1.19e-10	0.00698056
1	ENSG00000116473.10	112084840	rs1748889:112231231:C:T	5.78736	2.53e-06	6.78431e-10
1	ENSG00000116489.8	113161795	rs351370:113054659:C:T	-1.96548	7.73e-06	6.47078e-07
1	ENSG00000116661.8	11715842	rs551062:12187541:T:C	0.118882	4.46e-06	4.94391e-05
1	ENSG00000116663.6	11724181	rs3125816:11718195:A:G	-1.61472	4.36e-10	6.78431e-10
1	ENSG00000116679.11	185286461	rs10489485:185345771:G:C	3.31918	2.46e-11	6.78431e-10
1	ENSG00000116679.11	185286461	rs55744174:185134024:A:C	-2.15055	8.81e-08	9.80627e-05
1	ENSG00000116679.11	185286461	rs12025991:185344287:A:G	1.65351	3.3e-12	0.0103815
1	ENSG00000116704.6	67519782	rs3840439:67520059:CCA:C	-0.36687	1.83e-09	6.78431e-10
1	ENSG00000116711.7	186798085	rs138042176:186630884:G:GT	-0.522304	8.37e-06	4.81712e-05
1	ENSG00000116729.9	68698803	rs729885:68645491:G:A	0.14373	8.1e-06	4.40345e-05
1	ENSG00000116741.6	192778169	rs1418718:192776414:A:G	2.35528	5.45e-07	1.87482e-06
1	ENSG00000116761.7	70876901	rs10889869:70877964:G:A	2.77604	7.78e-16	6.78431e-10
1	ENSG00000116771.5	15911605	rs6687474:15911493:A:G	0.483928	4.32e-22	6.78431e-10
1	ENSG00000116791.9	75199092	rs28568334:75199299:C:G	-12.7509	5.68e-41	6.78431e-10
1	ENSG00000116791.9	75199092	rs28602706:75199973:T:C	-4.44838	2.03e-31	0.000192462
1	ENSG00000116833.8	199996730	rs2816915:200034513:C:T	0.716574	5.2e-47	9.9395e-05
1	ENSG00000116857.11	201140702	rs5014639:201102668:T:C	1.76376	1.28e-06	6.78431e-10
1	ENSG00000116857.11	201140702	rs831771:201146810:G:T	-1.85985	4.21e-06	9.84814e-06
1	ENSG00000116954.7	39325495	rs35432929:39337002:ACT:A	0.796534	1.45e-09	6.78431e-10
1	ENSG00000116954.7	39325495	rs9439078:39335493:G:T	4.08086	1.53e-10	0.000711078
1	ENSG00000116981.3	40137710	rs1182964:40118037:T:C	-0.0893352	9.55e-07	6.78431e-10
1	ENSG00000116983.7	40157361	rs1182964:40118037:T:C	-0.0281261	9.27e-06	6.47078e-07
1	ENSG00000116985.6	40254533	rs553057:40214375:G:C	-1.25538	8.71e-35	6.78431e-10
1	ENSG00000117013.10	41249684	rs2149033:41261072:C:T	-0.0731582	3.76e-11	6.78431e-10
1	ENSG00000117013.10	41249684	rs9970530:41268314:G:A	-0.0434718	2.72e-08	6.78431e-10
1	ENSG00000117013.10	41249684	rs12736424:41275474:C:G	0.0403332	6.51e-13	3.05674e-06
1	ENSG00000117091.5	160681641	rs352685:160681836:C:G	28.9284	9.93e-09	6.78431e-10
1	ENSG00000117091.5	160681641	rs10489637:160652476:G:A	-19.0742	3.57e-06	0.000206166
1	ENSG00000117091.5	160681641	rs563288:160668157:G:T	21.5712	6.4e-08	0.00228993
1	ENSG00000117115.8	17445948	rs2076613:17421764:C:T	0.582939	9.2e-07	6.78431e-10
1	ENSG00000117133.6	84944942	rs11163991:84980923:A:T	-2.21908	6.13e-06	8.4762e-05
1	ENSG00000117153.11	202897764	rs114170147:202896142:G:C	-1.51272	1.81e-06	1.45243e-05
1	ENSG00000117174.6	86174116	rs1764285:86174563:T:C	-0.934356	6.6e-14	6.78431e-10
1	ENSG00000117226.7	89488577	rs10922544:89489179:T:C	-1.66912	3.12e-20	6.78431e-10
1	ENSG00000117226.7	89488577	rs10922533:89456659:C:G	-1.82605	1.12e-41	6.78431e-10
1	ENSG00000117226.7	89488577	rs17433375:89029331:C:T	-0.387552	8.9e-06	0.00550309
1	ENSG00000117228.8	89531043	rs10922544:89489179:T:C	-2.37965	2.33e-07	6.78431e-10
1	ENSG00000117280.8	205744588	rs823141:205741426:T:C	1.74684	3.08e-07	6.78431e-10
1	ENSG00000117298.10	21671997	rs10916959:21631663:G:A	2.41201	7.47e-06	6.78431e-10
1	ENSG00000117335.13	207925402	rs55935450:208018779:T:A	-1.99595	3.68e-06	1.80824e-05
1	ENSG00000117394.12	43424539	rs138624104:43398095:C:CTTATGCACG	7.64406	2.64e-14	6.78431e-10
1	ENSG00000117480.10	46859937	rs79783387:46772031:T:C	0.221261	1.35e-06	1.98123e-05
1	ENSG00000117481.5	46805849	rs144105764:46670206:TC:T	-2.48434	5.41e-22	6.78431e-10
1	ENSG00000117505.7	93811445	rs1856027:93544131:T:C	-0.968831	1.2e-06	2.47016e-06
1	ENSG00000117505.7	93811445	rs4847406:93758450:C:T	-0.984363	2.09e-09	0.000343828
1	ENSG00000117748.5	28241257	rs17185052:28241083:G:A	3.24964	2.24e-07	6.78431e-10
1	ENSG00000117791.11	220921567	rs17007362:220474249:G:A	1.17798	1.91e-06	1.03387e-05
1	ENSG00000117791.11	220921567	rs443189:220925286:C:T	1.01499	1.68e-09	0.000215677
1	ENSG00000118197.8	200639126	rs3806361:200589813:C:A	0.792248	1.49e-07	6.78431e-10
1	ENSG00000118217.5	161736084	rs16864153:161737536:T:C	0.433773	1.69e-06	1.87482e-06
1	ENSG00000118733.11	102462586	rs7555124:102498403:T:C	0.0525618	9.04e-07	6.78431e-10
1	ENSG00000119280.12	231005335	rs1202585:231003214:A:C	0.196715	1.77e-07	6.78431e-10
1	ENSG00000121310.11	53392884	rs533935:53308807:T:C	2.72574	3.09e-11	6.78431e-10
1	ENSG00000122223.8	160832692	rs4656938:160825313:C:T	2.07937	8.19e-19	6.78431e-10
1	ENSG00000122224.10	160765896	rs35237586:160768033:C:T	2.2016	2.15e-06	6.78431e-10
1	ENSG00000122481.12	95699711	rs6678964:95694268:A:G	-2.49835	2.41e-18	6.78431e-10
1	ENSG00000122481.12	95699711	rs76032537:95391570:A:G	1.25249	3.38e-08	6.78431e-10
1	ENSG00000122481.12	95699711	rs987112:95683578:G:C	-0.485567	2.69e-12	0.00191576
1	ENSG00000125703.8	63249806	rs10736399:63263783:T:C	0.588527	1.27e-10	0.00105559
1	ENSG00000126106.9	45140227	rs61789885:45146806:G:A	-0.611824	2.03e-06	6.78431e-10
1	ENSG00000130695.8	26560691	rs10493028:26552921:T:C	0.70287	7.65e-08	6.78431e-10
1	ENSG00000130768.8	28261504	rs3831926:28261658:T:TG	-0.126668	3.39e-12	6.78431e-10
1	ENSG00000130768.8	28261504	rs1467464:28211650:T:C	0.110538	6.97e-07	1.87482e-06
1	ENSG00000130768.8	28261504	rs7544410:28228723:G:A	0.114882	1.73e-10	0.00213688
1	ENSG00000131238.10	40563375	rs5773687:40562501:A:ATGC	-2.51064	2.87e-12	6.78431e-10
1	ENSG00000132185.12	161676762	rs1954173:161677784:G:A	14.8462	4.66e-22	6.78431e-10
1	ENSG00000132185.12	161676762	rs1340979:161677350:A:G	20.223	1.06e-26	1.49826e-05
1	ENSG00000132196.8	162760492	rs2806422:162712404:C:A	-2.10436	6.06e-06	1.12685e-05
1	ENSG00000133048.8	203155877	rs10399931:203156080:T:C	0.917335	4.75e-06	2.3203e-05
1	ENSG00000133065.6	205782876	rs61824662:205649447:G:A	1.66605	5.1e-09	1.87482e-06
1	ENSG00000133065.6	205782876	rs844004:205792680:T:C	-0.895669	1.76e-10	0.00227208
1	ENSG00000134184.7	110230436	rs36209093:110229787:C:T	-20.0651	1.1e-67	6.78431e-10
1	ENSG00000134184.7	110230436	rs72989301:110230569:A:G	10.8419	2.68e-09	6.78431e-10
1	ENSG00000134184.7	110230436	rs12065563:110248938:T:A	15.6875	1.25e-10	0.00108344
1	ENSG00000134184.7	110230436	rs1010167:110198727:C:G	-3.12956	6.43e-06	0.00255243
1	ENSG00000134202.6	110284384	rs72989301:110230569:A:G	0.871755	7.59e-09	6.78431e-10
1	ENSG00000134202.6	110284384	rs4970736:110272645:C:T	0.625799	2.93e-08	6.78431e-10
1	ENSG00000134202.6	110284384	rs36209093:110229787:C:T	-0.219295	3.45e-08	0.000716941
1	ENSG00000134243.7	109940573	rs11427167:109895656:C:CA	0.354346	9.31e-06	6.61597e-05
1	ENSG00000134255.9	111682249	rs35430374:111744528:C:A	-3.22449	1.04e-08	6.78431e-10
1	ENSG00000134255.9	111682249	rs599134:111740345:C:G	-3.98374	4.31e-16	6.78431e-10
1	ENSG00000134255.9	111682249	rs343819:111342490:C:T	2.29546	1.83e-06	6.78431e-10
1	ENSG00000134262.8	114447823	rs3838300:114442355:C:CA	-1.0932	6.6e-07	6.78431e-10
1	ENSG00000134369.10	201592411	rs55715933:201484098:C:T	0.178252	1.36e-06	6.78431e-10
1	ENSG00000134709.6	60280458	rs11207514:60244033:G:A	-0.766791	3.27e-06	1.76541e-05
1	ENSG00000134717.13	52521797	rs55926257:52795694:GATAAC:GATAACATAAC	-5.56748	6.31e-06	0.000281183
1	ENSG00000135778.6	233086351	rs12744791:233089728:C:T	-9.10644	1.93e-53	6.78431e-10
1	ENSG00000135778.6	233086351	rs57358016:233085621:G:C	3.66321	2.83e-14	6.78431e-10
1	ENSG00000135778.6	233086351	rs78600408:233088985:AG:A	3.93172	2.64e-09	6.78431e-10
1	ENSG00000135778.6	233086351	rs79910465:233086394:C:G	-8.83309	5.53e-17	6.78431e-10
1	ENSG00000135821.10	182361341	rs7539686:182360223:G:T	8.22065	1.23e-08	6.78431e-10
1	ENSG00000135828.6	182558391	rs635261:182539041:C:G	-0.14959	3.29e-07	1.49826e-05
1	ENSG00000135828.6	182558391	rs115886573:182541031:G:A	0.168921	3.56e-10	0.00096472
1	ENSG00000135842.12	184943682	rs234099:184937727:G:A	-2.49518	2.82e-12	6.78431e-10
1	ENSG00000137968.11	76076801	rs2587031:75911769:G:A	-0.338636	1.11e-18	6.78431e-10
1	ENSG00000137968.11	76076801	rs1249809:75838486:G:A	-0.139303	7.8e-18	0.00282862
1	ENSG00000142224.11	206972215	rs17015865:206958587:G:A	0.19931	1.21e-13	6.78431e-10
1	ENSG00000142224.11	206972215	rs3024498:206941529:T:C	0.21278	2.76e-20	6.78431e-10
1	ENSG00000142224.11	206972215	rs79309463:206953392:TCTC:T	0.18205	2.19e-19	0.00612915
1	ENSG00000142627.9	16482582	rs57570797:16806421:T:C	0.0821235	1.08e-06	0.00114733
1	ENSG00000142632.10	16539140	rs221063:16537289:T:G	-0.374089	5.28e-60	6.78431e-10
1	ENSG00000142632.10	16539140	rs2273312:16542937:T:G	0.499412	1.43e-53	6.78431e-10
1	ENSG00000142632.10	16539140	rs61770605:16714095:C:T	0.368927	7e-14	6.78431e-10
1	ENSG00000142632.10	16539140	rs221045:16530049:C:T	-0.73952	1.76e-64	0.000312506
1	ENSG00000142657.14	10458649	rs34011816:10016335:C:A	4.44187	3.54e-06	1.27197e-06
1	ENSG00000142675.11	26503894	rs2783625:26498946:G:C	-0.365009	5.23e-06	5.64623e-05
1	ENSG00000142684.7	26496362	rs114526719:26533979:G:T	1.2968	2.46e-14	6.78431e-10
1	ENSG00000142684.7	26496362	rs8768:26497340:A:C	-0.926157	2.82e-27	6.78431e-10
1	ENSG00000142686.6	36185073	rs12083902:36275112:G:A	-1.0004	4.66e-19	6.78431e-10
1	ENSG00000142686.6	36185073	rs619666:36488956:C:T	0.559108	3.6e-09	6.78431e-10
1	ENSG00000142794.11	21766621	rs12047493:21768191:G:C	-0.84266	7.65e-50	6.78431e-10
1	ENSG00000142794.11	21766621	rs1976403:21766453:A:C	0.778789	5.67e-39	6.78431e-10
1	ENSG00000142856.12	64059392	rs10789145:64074217:G:A	2.04715	8.22e-07	6.78431e-10
1	ENSG00000142856.12	64059392	rs10749739:63845218:C:T	1.88039	1.41e-09	7.2096e-05
1	ENSG00000142867.6	85743771	rs10873698:85756250:A:G	0.398269	3.5e-06	1.9389e-05
1	ENSG00000143079.7	112938803	rs2492509:112944433:G:A	0.483321	6.9e-08	6.78431e-10
1	ENSG00000143079.7	112938803	rs2026501:112964005:C:T	3.54674	3.27e-07	0.0324774
1	ENSG00000143147.10	168106821	rs12081403:168178533:T:A	-0.0277997	1.28e-06	6.78431e-10
1	ENSG00000143149.8	165668100	rs4657463:165657595:C:G	1.15232	4.74e-06	1.9389e-05
1	ENSG00000143149.8	165668100	rs12408101:165667781:T:G	-1.04933	8.42e-07	9.50185e-05
1	ENSG00000143153.7	169074935	rs4656643:169013883:C:T	3.81214	4.55e-07	6.78431e-10
1	ENSG00000143153.7	169074935	rs72693515:169016881:C:G	-2.78801	8.02e-06	0.000795664
1	ENSG00000143155.8	168148171	rs12081403:168178533:T:A	-2.72239	9.07e-14	6.78431e-10
1	ENSG00000143155.8	168148171	rs10918849:168178415:C:T	-1.49524	1.47e-08	0.0259173
1	ENSG00000143157.7	166808681	rs11803833:166813933:C:A	-0.928481	8.52e-07	6.78431e-10
1	ENSG00000143158.6	167906278	rs73024138:167920626:C:A	-4.35586	8.78e-06	4.6291e-05
1	ENSG00000143194.7	166958346	rs2837:166877509:G:A	0.0735043	7.88e-09	6.78431e-10
1	ENSG00000143195.7	166944719	rs2837:166877509:G:A	0.118214	3.1e-07	6.87264e-06
1	ENSG00000143195.7	166944719	rs2312675:166922533:T:C	-0.101668	1.15e-06	0.000833895
1	ENSG00000143198.7	165600098	rs4147592:165600146:G:A	-5.09436	4.51e-18	6.78431e-10
1	ENSG00000143198.7	165600098	rs4147595:165601215:G:C	-3.27857	1.02e-06	5.81325e-06
1	ENSG00000143226.8	161475220	rs71519209:161564606:C:T	1.17144	3.03e-07	6.78431e-10
1	ENSG00000143226.8	161475220	rs9427039:161390516:G:A	1.13904	3.53e-07	0.000236932
1	ENSG00000143226.8	161475220	rs77996283:161564468:T:G	1.84267	4.2e-10	0.00261404
1	ENSG00000143228.8	163236366	rs6674551:163302270:G:A	-1.32785	1.45e-06	2.47016e-06
1	ENSG00000143228.8	163236366	rs79848841:163195069:A:T	-1.07688	2.46e-06	0.00352033
1	ENSG00000143248.7	163187426	rs76325642:163303112:A:G	-0.0934757	4.75e-06	0.00049712
1	ENSG00000143344.9	183605208	rs5779190:183812955:G:GT	-0.489212	8.3e-06	6.49845e-05
1	ENSG00000143498.12	222763275	rs75861333:222756807:A:C	-0.466297	8.12e-11	6.78431e-10
1	ENSG00000143498.12	222763275	rs34851670:222739901:G:A	0.244171	5.56e-11	3.73306e-05
1	ENSG00000143537.8	155023042	rs45444697:155034632:C:G	-2.84181	8.91e-12	6.78431e-10
1	ENSG00000143537.8	155023042	rs11264313:155076505:A:G	-1.17594	6.75e-07	0.00111357
1	ENSG00000143554.9	153746830	rs12097583:153723037:T:C	0.695902	2.76e-10	6.78431e-10
1	ENSG00000143570.12	153940188	rs11586902:154251428:T:C	-1.8613	8.95e-06	7.39475e-06
1	ENSG00000143631.9	152297679	rs66527911:152162133:TAAGTA:T	0.0192604	1.76e-08	6.78431e-10
1	ENSG00000143631.9	152297679	rs4845722:151970066:C:A	0.0375951	7.76e-06	0.000344434
1	ENSG00000153898.8	85462796	rs11161503:85462582:C:G	6.83842	3.14e-23	6.78431e-10
1	ENSG00000153898.8	85462796	rs7553886:85459188:T:C	21.1926	5.64e-24	0.00534955
1	ENSG00000154342.4	228194752	rs12141488:228362213:C:G	-0.588395	1.1e-13	0.000407864
1	ENSG00000154511.6	93427079	rs2127398:93448846:T:A	0.422394	2.25e-06	1.03387e-05
1	ENSG00000156171.9	111682838	rs11423611:111682758:G:GC	5.70022	5.45e-06	6.78431e-10
1	ENSG00000156171.9	111682838	rs599134:111740345:C:G	-6.34586	3.26e-06	2.96814e-05
1	ENSG00000156869.7	100232187	rs4614285:100197824:C:A	0.193511	8.8e-06	5.28055e-06
1	ENSG00000157873.11	2487078	rs2227312:2487663:C:A	8.02646	6.29e-12	6.78431e-10
1	ENSG00000158109.9	3541566	rs9662739:3574419:T:A	-0.649066	9.46e-07	6.78431e-10
1	ENSG00000158109.9	3541566	rs60206806:3560985:T:C	0.535127	6.69e-07	0.00733847
1	ENSG00000158711.8	205601090	rs34851857:205600344:C:T	0.654382	8.01e-06	1.31559e-05
1	ENSG00000158825.5	20915441	rs12726436:20915441:G:A	0.272261	7.87e-16	6.78431e-10
1	ENSG00000158825.5	20915441	rs577042:20928154:C:T	-0.172707	1.19e-08	6.78431e-10
1	ENSG00000158828.5	20959948	rs526987:20932674:C:T	0.181195	6.86e-06	3.84312e-05
1	ENSG00000159166.9	201368736	rs1256944:201374653:C:T	-0.998035	2.17e-06	6.78431e-10
1	ENSG00000159352.10	151227179	rs16827941:151202167:G:C	4.58751	4.42e-06	6.78431e-10
1	ENSG00000159479.12	43855479	rs839756:43856548:G:C	-1.24326	4.54e-06	6.8298e-05
1	ENSG00000160766.10	155197214	rs377568346:155194140:CAT:C	-0.533186	1.15e-08	6.78431e-10
1	ENSG00000160766.10	155197214	rs12035524:155667102:G:A	-0.365625	3.9e-08	0.00191918
1	ENSG00000160781.9	156217881	rs6669805:156228108:C:T	-0.190933	4.68e-07	6.78431e-10
1	ENSG00000160856.14	157670775	rs4284256:157675273:C:T	0.426063	4.31e-10	6.78431e-10
1	ENSG00000160856.14	157670775	rs945635:157670290:C:G	0.219661	5.06e-10	0.000705503
1	ENSG00000162384.7	53686289	rs3766760:53663128:G:T	-1.1639	2.54e-10	6.78431e-10
1	ENSG00000162396.5	55230187	rs1180959:55240823:C:A	-0.149445	1.1e-06	6.78431e-10
1	ENSG00000162461.7	16062900	rs1108185:16064144:A:G	-0.0669039	4.91e-10	6.78431e-10
1	ENSG00000162482.4	19615744	rs4911983:19638090:G:C	0.0563155	3.5e-07	6.78431e-10
1	ENSG00000162614.13	78354198	rs61777140:78236891:G:A	-0.807234	4.43e-09	6.78431e-10
1	ENSG00000162614.13	78354198	rs1166698:78392446:G:A	1.29583	6.1e-15	7.88999e-06
1	ENSG00000162620.10	74663871	rs11806946:74663709:G:A	-0.384647	4.83e-27	6.78431e-10
1	ENSG00000162631.12	107682629	rs3120162:107647259:A:T	-0.134739	2.83e-07	6.78431e-10
1	ENSG00000162631.12	107682629	rs76374975:107629289:C:T	0.345396	1.61e-11	6.78431e-10
1	ENSG00000162643.8	85464830	rs7527292:85537890:G:A	0.148769	5.96e-06	4.47717e-05
1	ENSG00000162688.11	100315640	rs672069:100329491:C:T	-0.26817	3.1e-06	2.81015e-05
1	ENSG00000162688.11	100315640	rs6679361:100433477:T:C	-0.239753	2.6e-06	9.24033e-05
1	ENSG00000162734.8	160175127	rs11265401:160411615:A:C	-4.67449	5.09e-06	2.84514e-05
1	ENSG00000162734.8	160175127	rs947496:160232506:T:A	-3.08267	6.3e-06	0.000718723
1	ENSG00000162769.7	213031597	rs2220949:213031350:C:T	-0.963627	8.46e-29	6.78431e-10
1	ENSG00000162777.12	111747157	rs35430374:111744528:C:A	19.5528	3.92e-14	6.78431e-10
1	ENSG00000162779.14	179334855	rs45499094:179057597:C:A	0.0347075	8.81e-08	1.26779e-05
1	ENSG00000162817.6	220863187	rs9970238:220966762:C:G	1.14779	1.66e-15	6.78431e-10
1	ENSG00000162817.6	220863187	rs17007362:220474249:G:A	0.35968	7.47e-06	0.000802544
1	ENSG00000162817.6	220863187	rs443189:220925286:C:T	0.258962	1.25e-11	0.0111113
1	ENSG00000162836.6	147142618	rs10494247:147113387:C:T	0.484329	6.92e-08	2.47016e-06
1	ENSG00000162836.6	147142618	rs12744461:147118500:A:G	0.363909	2.77e-08	0.00151037
1	ENSG00000162885.6	235667781	rs291347:235665763:T:C	0.481968	5.29e-14	6.78431e-10
1	ENSG00000162923.10	224624735	rs115471257:224600796:C:T	5.27902	1.95e-06	0.000105945
1	ENSG00000162946.14	231762561	rs12040259:231826253:G:A	-0.0708856	1.24e-07	6.78431e-10
1	ENSG00000162946.14	231762561	rs11122319:231808282:A:G	-0.0715161	2.47e-11	2.3203e-05
1	ENSG00000163041.5	226249552	rs6426092:226158543:G:C	-7.11111	3.94e-06	4.59322e-05
1	ENSG00000163131.5	150738433	rs4971041:150537357:C:T	-5.98939	1.79e-07	6.78431e-10
1	ENSG00000163131.5	150738433	rs6677420:150946490:G:A	7.11686	1.44e-12	6.78431e-10
1	ENSG00000163485.11	203059782	rs11584369:203118023:T:A	0.021146	6.68e-06	2.44756e-05
1	ENSG00000163568.9	159116886	rs2298803:159046430:T:C	-4.65376	1.23e-08	6.78431e-10
1	ENSG00000163875.11	37980375	rs4653296:37978773:T:C	2.50456	1.6e-11	6.78431e-10
1	ENSG00000163875.11	37980375	rs11590505:37965774:G:A	-2.22562	7.86e-06	0.00199838
1	ENSG00000168275.9	234509202	rs7523348:234511503:A:G	2.33896	8.44e-08	6.78431e-10
1	ENSG00000168653.6	39491990	rs12133179:39458100:G:A	10.2309	3.12e-09	6.78431e-10
1	ENSG00000168653.6	39491990	rs12753972:39532268:C:T	-7.66507	1.3e-23	0.0179692
1	ENSG00000168765.10	110198703	rs36209093:110229787:C:T	-1.32629	4.81e-11	6.78431e-10
1	ENSG00000168765.10	110198703	rs1010167:110198727:C:G	-2.38141	3.64e-16	6.78431e-10
1	ENSG00000169914.5	20209006	rs7532822:20171884:T:C	-0.156789	1.73e-06	6.78431e-10
1	ENSG00000169914.5	20209006	rs77361212:20210151:TTTGTAGAGA:T	-0.154274	5.06e-09	6.78431e-10
1	ENSG00000169962.4	1266694	rs139075034:1503249:C:T	0.0696059	2.72e-09	6.78431e-10
1	ENSG00000171357.5	46669006	rs144105764:46670206:TC:T	-0.0331496	1.74e-10	6.78431e-10
1	ENSG00000171502.10	86622626	rs4272648:86458196:C:T	0.142957	7.58e-07	3.62803e-06
1	ENSG00000171502.10	86622626	rs12754154:86549199:C:T	-0.112322	1.03e-07	0.0032919
1	ENSG00000171517.5	85358896	rs6681025:85392324:C:T	0.0415217	3.22e-22	6.78431e-10
1	ENSG00000171603.11	9884584	rs1220383:9958594:A:T	1.59262	8.75e-06	6.87264e-06
1	ENSG00000171680.14	6580121	rs11806429:6550505:C:T	6	4.5e-10	6.78431e-10
1	ENSG00000171790.11	41488909	rs12145015:41540187:T:A	-0.033025	6.41e-06	4.76817e-05
1	ENSG00000171793.8	41445007	rs12145015:41540187:T:A	3.03303	2e-07	1.03387e-05
1	ENSG00000171806.7	169764107	rs12121045:169862071:T:C	-1.61708	6.93e-32	6.78431e-10
1	ENSG00000171806.7	169764107	rs1496:169827858:G:A	-1.4936	5.52e-34	0.00325863
1	ENSG00000173409.9	231114727	rs12759183:231113996:C:T	-0.663313	5.22e-07	6.78431e-10
1	ENSG00000173409.9	231114727	rs11122169:231101943:G:C	-0.742558	1.58e-07	0.000225301
1	ENSG00000173409.9	231114727	rs11122168:231100257:T:C	2.30246	3.31e-06	0.011575
1	ENSG00000173810.8	101736919	rs185412005:102019405:G:A	2.82775	7.74e-09	0.000533721
1	ENSG00000174529.6	205053645	rs17344537:205091427:T:G	-0.0888855	2.39e-08	6.78431e-10
1	ENSG00000174574.9	39456895	rs12133179:39458100:G:A	3.15671	7.72e-08	6.47078e-07
1	ENSG00000176022.3	1167629	rs77994686:1170982:C:A	-0.415047	7.47e-06	2.3203e-05
1	ENSG00000176393.6	201951500	rs11810017:201950949:T:C	2.47431	2.66e-07	6.78431e-10
1	ENSG00000177000.6	11866977	rs3834044:11865284:A:AC	0.837301	1.7e-09	6.78431e-10
1	ENSG00000177000.6	11866977	rs1476413:11852300:C:T	0.279785	1.63e-08	0.00329993
1	ENSG00000177181.9	42846466	rs11210626:42846786:G:C	1.47947	4.4e-15	6.78431e-10
1	ENSG00000177272.7	111217655	rs2840381:111217823:G:A	0.228055	1.15e-06	6.78431e-10
1	ENSG00000177868.7	43282954	rs61775636:43251363:A:G	0.894876	5.27e-07	2.47016e-06
1	ENSG00000181754.6	110052360	rs2570972:110052139:A:G	0.0921855	1.67e-24	6.78431e-10
1	ENSG00000181754.6	110052360	rs7536291:110075608:G:A	0.068793	5.65e-15	6.78431e-10
1	ENSG00000182749.5	26197744	rs74378533:26202426:C:T	0.286396	6.77e-08	0.00279724
1	ENSG00000183386.5	38471278	rs28469609:38367404:C:T	-1.50385	1.92e-12	6.78431e-10
1	ENSG00000183386.5	38471278	rs4072980:38456106:G:A	0.96982	3.48e-13	8.48104e-05
1	ENSG00000183682.7	39957318	rs553057:40214375:G:C	-0.324251	2.06e-33	6.78431e-10
1	ENSG00000183888.4	16330731	rs1048238:16341649:C:G	0.0127384	7.53e-06	0.000304713
1	ENSG00000184022.2	248757100	rs201931676:248802249:T:TAGA	-0.0885392	3.78e-07	6.78431e-10
1	ENSG00000185155.6	226411319	rs2169567:226421680:T:C	0.370011	7.38e-13	6.78431e-10
1	ENSG00000186086.11	108918421	rs11102571:109407135:G:C	0.0986705	1.91e-07	3.80877e-05
1	ENSG00000186205.8	220960101	rs17007362:220474249:G:A	0.116986	5.41e-06	5.36392e-05
1	ENSG00000186283.9	179050512	rs369484631:179029236:A:AT	-0.998753	5.07e-06	2.02324e-05
1	ENSG00000187010.13	25598884	rs3091243:25669057:A:C	0.0466148	8.69e-09	6.78431e-10
1	ENSG00000187010.13	25598884	rs742391:25525711:C:T	0.0403601	4.66e-09	6.78431e-10
1	ENSG00000187145.10	150266289	rs79343884:150387139:T:TA	-1.72732	6.41e-06	6.78431e-10
1	ENSG00000187862.6	156549519	rs10908509:156550254:T:C	0.204304	1.04e-07	6.78431e-10
1	ENSG00000188672.10	25756683	rs1053438:25687901:T:C	-0.0453968	9.57e-06	8.88494e-06
1	ENSG00000189171.8	153606873	rs11265625:153642909:A:G	-0.885712	9.45e-10	6.78431e-10
1	ENSG00000189171.8	153606873	rs35890519:153597117:GAA:G	-1.02192	1.14e-13	8.74037e-05
1	ENSG00000189339.7	1624167	rs79113395:1590521:G:A	-1.94569	6.36e-23	6.78431e-10
1	ENSG00000189339.7	1624167	rs61776786:1606307:G:A	0.479788	6.88e-11	0.00090616
1	ENSG00000189409.7	1567474	rs61776794:1619848:C:G	-0.0738893	6.56e-11	5.34251e-05
1	ENSG00000196420.3	153514241	1:153323171:A:G	0.494741	8.11e-08	0.00135479
1	ENSG00000196449.3	38273857	rs3935867:38455389:C:T	-1.19473	8.1e-11	6.78431e-10
1	ENSG00000196449.3	38273857	rs150509645:38436236:GCAC:G	4.63409	8.32e-10	0.00543866
1	ENSG00000196878.7	209825811	rs7542165:209833446:T:C	0.239256	8.5e-07	1.80824e-05
1	ENSG00000197568.9	70820488	rs482291:70878852:C:G	0.930073	2.86e-07	1.87482e-06
1	ENSG00000197568.9	70820488	rs663649:70897183:G:T	0.490884	5.34e-06	0.00308312
1	ENSG00000197747.4	151966866	rs11204915:151882826:C:T	-0.465175	2.61e-10	6.78431e-10
1	ENSG00000197747.4	151966866	rs1387834:151955052:T:A	-0.713221	1.48e-10	6.78431e-10
1	ENSG00000197747.4	151966866	rs11542015:151966348:C:T	-0.550086	3.56e-16	0.000338071
1	ENSG00000197780.4	109618624	rs517398:109621861:A:G	-1.05544	1.39e-08	6.78431e-10
1	ENSG00000197965.7	167690429	rs4657701:167690783:T:C	1.77739	5.81e-06	6.15576e-05
1	ENSG00000198216.6	181382238	rs4288560:181399775:G:A	1.82493	9.93e-15	6.78431e-10
1	ENSG00000198216.6	181382238	rs10797672:181105027:T:C	-1.70313	8.97e-06	0.00015768
1	ENSG00000198468.2	213031430	rs2220949:213031350:C:T	3.52455	2.2e-89	6.78431e-10
1	ENSG00000198754.4	40237020	rs553057:40214375:G:C	-0.807322	1.64e-11	6.78431e-10
1	ENSG00000198754.4	40237020	rs4313387:40439600:G:A	0.417763	7.99e-06	0.000480901
1	ENSG00000198799.6	113615831	1:113660529:A:ATTTTTTT	0.149637	8.25e-06	0.000101502
1	ENSG00000198837.5	153919172	rs113191295:153912623:G:A	7.57143	4.1e-10	9.84814e-06
1	ENSG00000198860.7	184020811	rs1327144:184051573:A:C	0.864614	2.38e-06	3.62803e-06
1	ENSG00000198860.7	184020811	rs10911511:184087925:C:T	1.05839	7.86e-06	0.00293005
1	ENSG00000198912.6	3816857	rs61768959:3797309:C:T	-1.45856	6.86e-07	6.78431e-10
1	ENSG00000203666.8	245133007	rs6695687:245134683:T:A	-0.639098	2.24e-21	6.78431e-10
1	ENSG00000203666.8	245133007	rs61844237:245133662:G:C	-0.48998	5.54e-26	4.74723e-06
1	ENSG00000203666.8	245133007	rs72635951:245135309:A:G	0.467475	4.91e-15	5.2494e-05
1	ENSG00000203668.1	241799232	rs10557227:241778189:CTT:C	0.229992	2.79e-06	1.08125e-05
1	ENSG00000203865.4	116961197	rs850609:116932563:T:A	-0.23968	1.48e-09	6.78431e-10
1	ENSG00000203865.4	116961197	rs850610:116948712:G:A	-0.249285	1.1e-12	0.00114663
1	ENSG00000204084.6	38412729	rs28469609:38367404:C:T	-1.56103	1.22e-16	6.78431e-10
1	ENSG00000204219.5	23751233	rs4649093:23811488:T:C	0.044971	6.83e-06	1.87482e-06
1	ENSG00000211452.6	54356912	rs17371030:53864019:G:A	0.0539755	6.86e-06	9.37371e-06
1	ENSG00000211454.8	19600688	rs2227295:19638309:A:G	0.123679	2.98e-08	6.78431e-10
1	ENSG00000211454.8	19600688	rs4911983:19638090:G:C	0.0856257	9.83e-07	0.000751557
1	ENSG00000212916.3	232940643	rs10797593:232940953:T:C	-0.171819	2.57e-09	6.78431e-10
1	ENSG00000212916.3	232940643	rs6684497:232937035:T:C	-0.103725	2.43e-13	6.78431e-10
1	ENSG00000213366.6	110210644	rs36209093:110229787:C:T	-6.82786	1.85e-36	6.78431e-10
1	ENSG00000213366.6	110210644	rs72989301:110230569:A:G	4.13579	2.53e-07	5.81325e-06
1	ENSG00000214204.3	116400440	rs10923982:116720360:T:C	-0.076765	1.22e-06	1.85407e-05
1	ENSG00000215795.2	247348784	rs34660548:247356109:G:A	0.0265217	7.43e-11	6.78431e-10
1	ENSG00000215845.6	161008780	rs10908821:161008535:C:G	8.85693	1.13e-21	6.78431e-10
1	ENSG00000215845.6	161008780	rs1556260:161014446:C:T	-4.29716	1.76e-06	6.78431e-10
1	ENSG00000215845.6	161008780	rs6671492:161038767:T:C	-5.44685	3.13e-10	6.78431e-10
1	ENSG00000215861.4	144679969	rs150001675:144521257:C:A	0.092834	3.36e-06	3.5102e-05
1	ENSG00000215908.4	16971178	rs4661753:16820707:T:C	0.651958	7.95e-09	6.78431e-10
1	ENSG00000215908.4	16971178	rs157251:16797588:G:A	0.366214	9.26e-09	0.000656607
1	ENSG00000215910.3	11821844	rs3834044:11865284:A:AC	0.819934	9.31e-17	6.78431e-10
1	ENSG00000215910.3	11821844	rs1476413:11852300:C:T	0.278195	1.03e-13	9.86477e-05
1	ENSG00000215914.3	1631369	rs61776794:1619848:C:G	-0.0635656	3.75e-17	6.78431e-10
1	ENSG00000218510.3	22351681	rs10799730:22349615:G:A	-2.5724	6.77e-29	6.78431e-10
1	ENSG00000218510.3	22351681	rs12729825:22382739:A:G	2.42567	2.22e-29	6.78431e-10
1	ENSG00000218510.3	22351681	rs74813454:22352395:TCGGGCTCAGCTCCCCCCCACCACAAC:T	3.56777	8.45e-70	6.78431e-10
1	ENSG00000220785.3	32707221	rs3795426:32706126:G:A	0.192983	1.58e-14	6.78431e-10
1	ENSG00000220785.3	32707221	rs72666776:32647307:T:G	0.118989	9.66e-09	6.78431e-10
1	ENSG00000220785.3	32707221	rs57174756:32612471:G:GT	0.393758	9.74e-10	0.00147641
1	ENSG00000223396.2	201487831	rs1998920:201476800:G:T	-0.177722	1.49e-08	6.78431e-10
1	ENSG00000223474.2	26147288	rs213641:26232356:C:A	0.0345134	1.87e-07	6.78431e-10
1	ENSG00000223745.1	93811582	rs2815408:93646620:C:T	2.05812	1.37e-07	6.78431e-10
1	ENSG00000223776.4	236687808	rs3754245:236687145:C:T	0.0351753	5.37e-07	6.78431e-10
1	ENSG00000224174.1	16847189	rs3830850:17301900:AGACAGAACCTGGCACGGGAGCCCG:A	0.1125	6.49e-08	6.47078e-07
1	ENSG00000224174.1	16847189	rs12047619:17199123:G:C	-0.104808	2.83e-06	0.00070994
1	ENSG00000224358.1	165738166	rs2251768:165738311:A:T	-0.0596398	4.17e-17	6.78431e-10
1	ENSG00000224521.1	248712057	rs11205429:249146286:A:G	0.614806	1.43e-06	0.00161322
1	ENSG00000224818.1	201434274	rs6427910:201431630:A:G	-0.142664	1.71e-08	0.000366504
1	ENSG00000225077.2	6296300	rs61760837:6305303:C:A	0.0384344	1.72e-07	6.78431e-10
1	ENSG00000225077.2	6296300	rs846106:6294072:T:C	-0.0613967	6.66e-14	6.78431e-10
1	ENSG00000225077.2	6296300	rs9970334:6296238:T:G	-0.0519489	1.29e-18	3.43652e-05
1	ENSG00000225171.1	166837985	rs2837:166877509:G:A	0.0804891	3.13e-11	6.78431e-10
1	ENSG00000225217.1	161576081	rs3933769:161559327:A:G	0.721785	3.2e-06	4.21145e-05
1	ENSG00000225265.1	222763167	rs17011636:222725850:T:C	-0.12295	2.6e-10	6.78431e-10
1	ENSG00000225265.1	222763167	rs17508337:222593780:T:C	0.118248	8.05e-07	1.89731e-05
1	ENSG00000225492.2	89873238	rs10922544:89489179:T:C	-0.558397	3.78e-11	6.78431e-10
1	ENSG00000225506.2	47644943	rs12046525:47598605:T:A	0.0304252	7e-08	6.78431e-10
1	ENSG00000225506.2	47644943	rs2494248:47644902:T:C	0.0352124	3.08e-10	0.00209948
1	ENSG00000226029.1	16787443	rs12143456:16743768:C:T	-0.0277691	1.81e-07	6.78431e-10
1	ENSG00000226029.1	16787443	rs157247:16817131:T:C	-0.0294373	4.16e-06	3.5102e-05
1	ENSG00000226029.1	16787443	rs12407366:16784861:C:T	0.0262278	8.11e-10	0.000196863
1	ENSG00000226029.1	16787443	rs1746722:16786636:G:C	-0.0189917	3.94e-11	0.000991704
1	ENSG00000226167.1	114399257	rs17510162:114413731:C:A	-0.20996	1.43e-06	6.47078e-07
1	ENSG00000226167.1	114399257	rs3838300:114442355:C:CA	-0.250662	1.14e-08	0.00348449
1	ENSG00000226628.2	1667256	rs4313339:1595400:A:G	-0.745608	1.55e-12	9.28289e-05
1	ENSG00000227001.2	21754460	rs12047493:21768191:G:C	-0.189651	6.4e-46	6.78431e-10
1	ENSG00000227001.2	21754460	rs1976403:21766453:A:C	0.175932	3.73e-36	6.78431e-10
1	ENSG00000227001.2	21754460	rs2275366:21928344:C:G	0.0425392	8.95e-06	0.00196338
1	ENSG00000227217.1	157661552	rs945635:157670290:C:G	0.0476668	9.97e-08	6.78431e-10
1	ENSG00000227217.1	157661552	rs4284256:157675273:C:T	0.0462547	6.25e-10	0.000196473
1	ENSG00000227278.1	40980729	rs1000370:40998406:G:T	-0.161841	4.21e-07	6.78431e-10
1	ENSG00000227533.1	43424720	rs138624104:43398095:C:CTTATGCACG	0.225825	9.97e-18	6.78431e-10
1	ENSG00000227533.1	43424720	rs6657798:43408279:C:G	0.1861	6.28e-19	6.78431e-10
1	ENSG00000227533.1	43424720	rs841572:43436051:G:A	0.06262	1.33e-09	4.96481e-05
1	ENSG00000227533.1	43424720	rs34964576:43409364:T:C	0.195341	1.58e-24	0.000375644
1	ENSG00000228013.1	154379040	rs1194610:154296076:T:C	0.0234749	6.53e-06	6.78431e-10
1	ENSG00000228140.1	15735929	rs77297046:15738106:G:GCC	0.00471057	1.83e-06	6.2509e-05
1	ENSG00000228140.1	15735929	rs61782232:16232634:C:T	0.00556262	1.85e-06	0.000149399
1	ENSG00000228288.2	202780082	rs2275897:202780807:T:C	0.245821	8.65e-07	6.47078e-07
1	ENSG00000228397.1	22351461	rs10799730:22349615:G:A	0.0366929	7.26e-07	6.78431e-10
1	ENSG00000228397.1	22351461	rs34310254:22385504:GA:G	0.0535789	5.78e-06	0.000443302
1	ENSG00000228452.1	43242461	rs28695628:43211127:C:T	0.0795682	6.49e-06	1.27197e-06
1	ENSG00000229255.1	248648785	rs11205429:249146286:A:G	0.681684	3.52e-07	7.96713e-05
1	ENSG00000229953.1	156631216	rs4661210:156634639:A:G	0.185082	4e-06	2.47016e-06
1	ENSG00000230138.1	53833917	rs4926594:53810840:A:G	0.0961088	2.3e-07	6.78431e-10
1	ENSG00000230138.1	53833917	rs4926984:53835096:A:G	0.0991296	2.61e-10	0.000464408
1	ENSG00000230439.2	94241000	rs10489604:94332263:A:G	0.0070845	4.1e-06	8.3944e-06
1	ENSG00000230628.1	234831900	rs621167:234807458:A:C	-0.196558	1.44e-13	6.78431e-10
1	ENSG00000230699.2	846815	rs4040605:856476:A:G	0.0117224	4.13e-07	6.78431e-10
1	ENSG00000230955.1	38326369	rs28469609:38367404:C:T	-0.828816	1.15e-11	6.78431e-10
1	ENSG00000231050.1	1822910	rs3806168:1823524:G:C	-0.0446942	2.86e-10	6.78431e-10
1	ENSG00000231365.1	119683019	rs61806983:119731524:G:C	-0.449849	5.62e-07	7.39475e-06
1	ENSG00000231365.1	119683019	rs6689250:119607193:T:C	-0.336943	2.19e-06	0.00140772
1	ENSG00000231507.1	203256280	rs2486933:203247959:A:T	-0.0865937	8.2e-07	6.78431e-10
1	ENSG00000231581.1	54691156	rs10888841:54687065:T:C	0.379047	2.58e-63	6.78431e-10
1	ENSG00000231581.1	54691156	rs1890566:54668278:A:G	-0.193202	3.06e-07	6.78431e-10
1	ENSG00000231581.1	54691156	rs4061073:54696743:A:G	-0.0917458	9.89e-06	4.24564e-05
1	ENSG00000231581.1	54691156	rs59455983:54694948:C:T	0.361913	1.93e-69	0.000167162
1	ENSG00000231663.1	234509339	rs57482186:234510624:C:T	0.324692	1.39e-15	6.78431e-10
1	ENSG00000231663.1	234509339	rs74469013:234506037:T:C	0.723672	1.62e-16	0.00493685
1	ENSG00000231671.1	101788893	rs11166585:101773104:G:A	-2.1525	2.21e-10	6.78431e-10
1	ENSG00000231671.1	101788893	rs6671799:101830296:A:G	-3.68614	2.13e-23	6.78431e-10
1	ENSG00000231671.1	101788893	rs7512293:101841681:G:A	-1.13043	6e-07	0.0190412
1	ENSG00000232093.1	155018594	rs11264301:155020836:C:T	-0.0458553	6.25e-07	6.78431e-10
1	ENSG00000232450.1	114242253	rs3752954:114242122:T:C	-0.0690557	6.16e-06	6.72572e-05
1	ENSG00000232883.1	220490941	rs1856178:220745744:T:C	-8.70226	2.11e-06	6.77336e-05
1	ENSG00000232995.2	163291684	rs12746513:163240344:C:T	-0.375071	8.21e-06	8.29245e-05
1	ENSG00000233290.1	82726817	rs785615:82744891:A:G	0.146851	1.06e-07	6.78431e-10
1	ENSG00000233461.1	231664302	rs1615409:231683417:C:A	0.366902	4.04e-06	6.2351e-05
1	ENSG00000233621.1	37940012	rs4025838:37946426:GCTC:G	-0.119282	3.11e-09	6.78431e-10
1	ENSG00000233621.1	37940012	rs2492301:37939173:T:C	0.110836	8.1e-15	5.28055e-06
1	ENSG00000233621.1	37940012	rs75785507:37939999:G:A	-0.0592833	6.06e-14	0.0303318
1	ENSG00000234329.1	46117498	rs9429071:45783656:G:A	0.0684058	4.38e-07	0.000182083
1	ENSG00000235101.1	160639938	rs4656924:160644718:C:T	0.094801	2.38e-10	3.62803e-06
1	ENSG00000235101.1	160639938	rs2295613:160617057:C:T	-0.171088	4.43e-07	8.88494e-06
1	ENSG00000235477.1	161337812	rs16832849:161321817:A:G	-0.158435	3.25e-10	6.78431e-10
1	ENSG00000235477.1	161337812	rs188516395:161355780:A:T	-0.207714	6.61e-06	6.78431e-10
1	ENSG00000236137.1	117602112	rs72699141:117574491:T:C	0.178413	4.51e-08	6.78431e-10
1	ENSG00000236528.1	26186104	rs74378533:26202426:C:T	0.20471	4.42e-06	5.28055e-06
1	ENSG00000236624.4	45965751	rs9147:46016687:T:C	-1.00194	7.38e-11	6.78431e-10
1	ENSG00000236624.4	45965751	rs868351:46009818:G:T	-0.633166	3.78e-10	6.78431e-10
1	ENSG00000236624.4	45965751	rs12082256:45951380:A:G	-0.817996	1.29e-42	0.000224156
1	ENSG00000236782.1	26498312	rs8768:26497340:A:C	-1.419	2.26e-17	6.78431e-10
1	ENSG00000236782.1	26498312	rs3806382:26485013:T:G	-0.466244	3.9e-08	0.00268566
1	ENSG00000236782.1	26498312	rs114526719:26533979:G:T	0.757384	2.56e-09	0.0173885
1	ENSG00000237278.1	113669505	rs2359710:113713030:T:C	0.130639	4.47e-08	6.78431e-10
1	ENSG00000237292.1	181143620	rs77633435:181144597:C:G	0.110544	4.65e-10	6.78431e-10
1	ENSG00000237292.1	181143620	rs7528716:181135260:G:A	0.055762	2.87e-07	0.00260096
1	ENSG00000237301.1	15930121	rs6687474:15911493:A:G	0.023803	3.04e-19	6.78431e-10
1	ENSG00000237624.1	39980628	rs553057:40214375:G:C	-0.748067	1.33e-29	6.78431e-10
1	ENSG00000237624.1	39980628	rs1180355:40008418:A:T	-0.268474	8.48e-07	0.000108723
1	ENSG00000237624.1	39980628	rs4313387:40439600:G:A	0.210609	5.96e-07	0.00440264
1	ENSG00000238142.1	17216144	rs3830850:17301900:AGACAGAACCTGGCACGGGAGCCCG:A	0.210241	1.8e-09	6.78431e-10
1	ENSG00000238142.1	17216144	rs12047619:17199123:G:C	-0.180811	1.24e-06	2.81015e-05
1	ENSG00000238198.1	113615727	rs3889656:113585261:G:A	0.0261792	8.19e-08	6.78431e-10
1	ENSG00000238198.1	113615727	rs7169:113455099:G:A	-0.020599	7.15e-10	9.6231e-05
1	ENSG00000238198.1	113615727	1:113660529:A:ATTTTTTT	0.020652	1.43e-08	0.000781398
1	ENSG00000238287.1	40974333	rs1000370:40998406:G:T	-0.0688178	3.21e-11	6.78431e-10
1	ENSG00000238287.1	40974333	rs71727149:40942454:ATTG:A	-0.148302	1.94e-18	6.78431e-10
1	ENSG00000239494.1	169828902	rs4987369:169662742:G:T	-0.0597207	9.02e-06	3.84312e-05
1	ENSG00000239670.1	33452553	rs1871322:33547768:T:C	0.0256531	2.99e-09	0.000806084
1	ENSG00000240563.1	62660503	rs2366314:62650045:G:A	0.438116	3.5e-07	0.000846994
1	ENSG00000241720.1	110230450	rs36209093:110229787:C:T	-0.0355663	1.88e-14	6.78431e-10
1	ENSG00000241720.1	110230450	rs72989301:110230569:A:G	0.0464254	2.96e-09	6.78431e-10
1	ENSG00000241720.1	110230450	rs4970736:110272645:C:T	0.033481	4.26e-11	1.12685e-05
1	ENSG00000242349.1	11901074	rs198361:11905633:T:C	-0.188153	6.21e-07	6.78431e-10
1	ENSG00000242485.1	1342693	rs28821228:1299278:C:T	-5.87292	8.21e-06	0.000356804
1	ENSG00000243155.1	180945618	rs55867243:180949471:A:AC	0.0454633	1.31e-06	3.62803e-06
1	ENSG00000248333.2	1588935	1:1627805:A:<CN0>:1673809	-2.24	5.72e-11	6.78431e-10
1	ENSG00000248333.2	1588935	1:1627805:A:<CN2>:1673809	2.67305	9.32e-09	6.78431e-10
1	ENSG00000251020.1	27219052	rs61786519:27183044:G:T	1.69587	3.22e-07	0.00103298
1	ENSG00000251520.1	180933647	rs16828796:181047780:C:T	-0.212458	1.23e-08	6.78431e-10
1	ENSG00000251520.1	180933647	rs10158612:181029805:C:T	-0.355499	1.55e-12	3.58406e-05
1	ENSG00000257315.1	203765437	rs12128741:204004764:T:C	-0.172345	7.66e-06	2.61408e-05
1	ENSG00000259865.1	247351828	rs4269806:247375023:C:T	0.904083	2.56e-21	6.78431e-10
1	ENSG00000259865.1	247351828	rs10924961:247362287:G:A	-0.442572	6.17e-18	0.00203932
1	ENSG00000260063.1	27020622	rs12743862:27028221:A:G	-0.0698928	2.49e-07	6.78431e-10
1	ENSG00000260088.1	200638635	rs3806361:200589813:C:A	-0.0783431	3.36e-14	6.78431e-10
1	ENSG00000260088.1	200638635	rs4915448:200624807:T:G	-0.142396	3.37e-13	6.78431e-10
1	ENSG00000260246.1	110236364	rs36209093:110229787:C:T	-4.15502	8.39e-68	6.78431e-10
1	ENSG00000260246.1	110236364	rs72989301:110230569:A:G	2.19182	5.51e-09	6.78431e-10
1	ENSG00000260246.1	110236364	rs12065563:110248938:T:A	2.18147	2.31e-08	0.00759704
1	ENSG00000260766.1	159996584	rs1186680:160016711:T:C	-0.0850525	2.83e-07	1.31559e-05
1	ENSG00000260766.1	159996584	rs41288131:160125802:C:T	0.0728653	2.88e-06	0.000648261
1	ENSG00000260805.1	212731175	rs12120031:212763354:T:C	0.0401375	3.11e-08	6.78431e-10
1	ENSG00000260941.1	120141894	rs10802125:120167304:G:A	0.0631125	8.72e-08	6.78431e-10
1	ENSG00000260948.1	111975690	rs1343347:111994028:G:C	-0.0377792	1.22e-07	6.78431e-10
1	ENSG00000261000.1	206677281	rs10836:206670169:G:C	0.117096	1.61e-25	6.78431e-10
1	ENSG00000261654.1	111484975	rs12564752:111448651:G:A	-0.0279196	2.61e-06	4.06426e-05
1	ENSG00000261737.1	87170145	rs1058978:87169408:T:C	0.105025	1.03e-08	6.78431e-10
1	ENSG00000261798.1	40254648	rs553057:40214375:G:C	-0.10102	1.13e-21	6.78431e-10
2	ENSG00000006607.8	242295658	rs11690426:242333889:C:A	0.945154	8.08e-06	2.69207e-05
2	ENSG00000006607.8	242295658	rs34016185:242659698:C:T	1.86106	1.25e-06	3.08777e-05
2	ENSG00000013016.10	31456880	rs6543617:31419934:A:G	-0.395496	3.3e-06	1.36224e-05
2	ENSG00000018699.7	32853099	rs35985862:32929164:A:G	-1.37506	4.98e-07	6.78431e-10
2	ENSG00000018699.7	32853099	rs111896629:32903548:G:A	-1.57165	4.54e-10	0.000393335
2	ENSG00000035141.3	70529222	rs2279159:70528827:G:A	-2.50891	9.39e-12	6.78431e-10
2	ENSG00000035141.3	70529222	rs11674366:70560559:G:C	-2.49266	6.14e-06	5.81662e-05
2	ENSG00000042493.10	85645555	rs151292011:85583085:C:CTGATCATTATTACCACAG	9.48166	2.29e-12	6.78431e-10
2	ENSG00000042493.10	85645555	rs13020378:85632942:C:G	-13.2174	8.55e-08	6.78431e-10
2	ENSG00000042493.10	85645555	rs35123644:85600565:AT:A	-7.71224	2.37e-13	0.00108695
2	ENSG00000054356.6	220174370	rs202217025:220673344:A:AT	0.0841951	7.92e-07	0.0318353
2	ENSG00000061676.9	183903586	rs2675073:183925766:C:T	-0.823107	9.12e-06	1.58926e-05
2	ENSG00000065413.12	198175897	rs715185:197855152:T:C	-1.85699	1.29e-06	6.78431e-10
2	ENSG00000068724.10	47143296	rs4314044:47168070:A:G	2.15583	1.57e-12	6.78431e-10
2	ENSG00000068724.10	47143296	rs13000736:47248727:T:C	0.626711	8.23e-08	2.61408e-05
2	ENSG00000068724.10	47143296	rs1036295:47182764:G:A	0.462292	5.8e-07	0.0110297
2	ENSG00000068784.8	45839304	rs55943449:45834929:G:A	0.459521	3.1e-08	6.78431e-10
2	ENSG00000068784.8	45839304	rs59432884:45753603:C:T	-0.533095	1.93e-09	7.88999e-06
2	ENSG00000068784.8	45839304	rs7592031:45780099:A:G	0.684169	1.53e-09	0.00539749
2	ENSG00000071909.12	171034655	rs1424652:171029691:C:T	0.408132	5.88e-14	6.78431e-10
2	ENSG00000071909.12	171034655	rs13419818:171017202:A:G	0.243204	1.78e-07	1.36224e-05
2	ENSG00000071967.7	172378757	rs13019199:172388019:G:A	2.8156	4.2e-20	6.78431e-10
2	ENSG00000071967.7	172378757	rs62181676:172395853:G:A	-1.07291	2.34e-06	0.00522111
2	ENSG00000077044.5	234263153	rs838709:234284744:C:A	2.87059	1.57e-10	6.78431e-10
2	ENSG00000077044.5	234263153	rs3075537:234294561:T:TTC	2.96005	6.88e-13	0.000957363
2	ENSG00000079263.11	231090444	rs10209615:231089943:T:C	-5.53043	7.75e-07	6.78431e-10
2	ENSG00000079785.8	15731302	rs6731382:15734854:G:A	-2.69068	1.98e-15	6.78431e-10
2	ENSG00000079785.8	15731302	rs12475009:15789660:T:G	-1.8899	1.96e-17	4.74723e-06
2	ENSG00000079785.8	15731302	rs6717251:15743718:A:C	-2.95961	2.74e-19	0.00414369
2	ENSG00000081052.10	228028829	rs1922022:228030362:C:T	-0.169505	3.56e-06	5.81325e-06
2	ENSG00000081479.7	170219195	rs34441401:170249536:T:C	0.0260765	1.85e-07	6.78431e-10
2	ENSG00000084754.6	26467594	rs62128457:26467347:C:A	-4.78834	5.06e-07	2.57199e-05
2	ENSG00000085982.8	234475428	rs78648245:234413446:C:T	-1.06381	7.43e-15	6.78431e-10
2	ENSG00000085982.8	234475428	rs2602389:234423121:A:G	0.667921	2.55e-06	2.7332e-05
2	ENSG00000085982.8	234475428	rs62192777:234464498:T:C	-1.22919	6.72e-19	9.22167e-05
2	ENSG00000088205.7	118572226	rs434226:118510603:C:A	-1.00167	8.74e-06	6.78431e-10
2	ENSG00000091106.14	32490923	rs6716179:32393076:C:A	-0.0360391	2.62e-08	6.78431e-10
2	ENSG00000091106.14	32490923	rs385076:32489851:T:C	0.0445159	5.92e-13	1.67651e-05
2	ENSG00000091436.12	173940163	rs59500540:174077289:G:A	-1.0159	3.51e-06	1.58926e-05
2	ENSG00000115107.14	119981384	rs13002982:120060465:A:C	0.411203	2.9e-06	2.10805e-05
2	ENSG00000115109.9	120770581	rs2084171:120821021:G:A	0.517506	1.14e-06	6.78431e-10
2	ENSG00000115129.9	24308731	rs56952675:24292453:C:G	-1.14535	3.73e-06	4.54149e-05
2	ENSG00000115216.8	27650657	rs780100:27652153:G:T	-1.93571	2.39e-06	5.81325e-06
2	ENSG00000115267.4	163175213	rs6717263:162999055:C:A	8.31864	1.76e-06	0.000126516
2	ENSG00000115282.14	74710200	rs1063588:74690378:C:T	1.83482	8.85e-07	6.78431e-10
2	ENSG00000115306.10	54683422	rs6545432:54817683:A:G	-3.30596	2.03e-06	2.02324e-05
2	ENSG00000115306.10	54683422	rs3106204:54863352:T:G	-2.44068	4.84e-07	0.00373768
2	ENSG00000115310.13	55339757	rs7340476:55227346:G:C	3.35186	4.37e-07	6.87264e-06
2	ENSG00000115310.13	55339757	rs1822616:55283878:T:G	-3.39838	6.96e-09	0.00551772
2	ENSG00000115350.7	75185619	rs7586613:75203501:T:C	3.28969	2.71e-07	6.78431e-10
2	ENSG00000115364.9	75873909	rs2286239:75874390:G:C	-2.54581	9.14e-27	6.78431e-10
2	ENSG00000115364.9	75873909	rs13026918:75874979:A:G	-1.13856	5e-07	9.84814e-06
2	ENSG00000115364.9	75873909	rs2190356:75885410:T:C	-2.66257	5.1e-30	0.000222928
2	ENSG00000115414.13	216300895	rs13024167:216146204:G:A	0.673575	5.2e-08	0.00156454
2	ENSG00000115423.13	84743579	rs57906545:84840268:A:T	0.0421968	4.17e-06	6.78431e-10
2	ENSG00000115423.13	84743579	rs62154545:84709815:T:C	-0.0423816	3.27e-06	0.000277444
2	ENSG00000115525.11	86116137	rs11689401:86167678:G:A	0.803394	3.89e-06	3.5102e-05
2	ENSG00000115594.7	102681004	rs56297718:102703740:G:A	-0.673426	7.99e-07	6.78431e-10
2	ENSG00000115649.11	220042828	rs72967954:219922569:C:A	1.91432	3.09e-07	6.78431e-10
2	ENSG00000115677.12	242256476	rs3841903:242177143:C:CAT	-12.8999	4.17e-06	3.62803e-06
2	ENSG00000115687.9	242089679	rs56237013:242041124:T:G	-11.1402	7.79e-13	6.78431e-10
2	ENSG00000115750.10	9983483	rs2245344:9985670:T:C	1.33357	6.7e-13	6.78431e-10
2	ENSG00000115850.4	136594750	rs191079:136633771:T:C	-0.0231193	9.69e-06	4.89193e-05
2	ENSG00000115902.5	65215611	rs17029625:65146061:T:A	-3.70056	1.9e-12	6.78431e-10
2	ENSG00000115902.5	65215611	rs7423214:65132708:T:C	-1.12609	5e-06	0.00817295
2	ENSG00000115919.9	143635067	rs354710:143887084:C:T	-1.80345	7.84e-07	6.78431e-10
2	ENSG00000115919.9	143635067	rs966624:143592109:A:G	1.7169	3.78e-09	3.62803e-06
2	ENSG00000115919.9	143635067	rs79716587:143886819:G:A	2.56792	1.69e-06	0.000106276
2	ENSG00000115946.3	68384976	rs4671887:68475595:C:A	0.827512	2.89e-08	6.78431e-10
2	ENSG00000115963.9	151395525	rs114446795:151308360:T:C	0.569632	6.56e-07	0.00154265
2	ENSG00000116120.8	223521056	rs10183649:223497151:C:T	1.67585	1.2e-07	6.78431e-10
2	ENSG00000116120.8	223521056	rs13404688:223356762:G:A	-1.29631	7.43e-06	0.00154746
2	ENSG00000116127.13	73612886	rs6706235:73613558:C:G	0.301378	8.39e-21	6.78431e-10
2	ENSG00000118004.12	3642426	rs10196981:3597244:G:A	0.0290761	8.56e-06	6.78431e-10
2	ENSG00000118961.9	21022882	rs13385191:20888265:A:G	-1.44607	6.56e-14	6.78431e-10
2	ENSG00000118961.9	21022882	rs9306895:20878153:T:C	-0.968177	1.96e-07	6.78431e-10
2	ENSG00000119185.8	9563676	rs62118798:9506019:G:A	-14.5736	4.64e-06	2.88542e-05
2	ENSG00000119771.10	23608088	rs34657012:23602602:C:A	-0.270454	1.36e-08	6.78431e-10
2	ENSG00000119771.10	23608088	rs2918003:23613421:A:G	-0.154192	2.37e-06	0.00459636
2	ENSG00000119844.10	64751465	rs13011728:64752910:A:G	-1.31056	3.07e-11	6.78431e-10
2	ENSG00000119878.5	46843555	rs4952833:46762034:T:C	0.262847	3.19e-07	6.78431e-10
2	ENSG00000125538.7	113594480	rs6716046:113564426:T:C	0.793857	1.74e-07	6.78431e-10
2	ENSG00000125538.7	113594480	rs13032029:113600415:C:T	0.447041	2.95e-06	0.000279965
2	ENSG00000125618.12	114036527	rs3762497:113995934:G:A	-0.77993	2.11e-16	6.78431e-10
2	ENSG00000125618.12	114036527	rs77270532:113994079:C:T	-0.64416	2.31e-06	1.12685e-05
2	ENSG00000125618.12	114036527	rs4849182:113992201:G:A	-0.715615	4.59e-10	0.000222772
2	ENSG00000125629.10	118846028	rs12986752:118845819:G:A	-2.98656	2.62e-08	6.78431e-10
2	ENSG00000125629.10	118846028	rs12997151:118841668:C:A	10.5293	9.14e-07	0.0015526
2	ENSG00000125637.10	113914902	rs12711765:113936036:G:A	2.70101	1.65e-09	6.78431e-10
2	ENSG00000128641.12	192109911	rs4146105:192109966:G:A	-1.13061	2.78e-14	6.78431e-10
2	ENSG00000130414.6	240964819	rs10166776:240967312:G:A	-5.95037	1.75e-06	6.47078e-07
2	ENSG00000132305.15	86422893	rs70956107:86464340:GA:G	-4.91905	4.14e-13	6.78431e-10
2	ENSG00000132305.15	86422893	rs11689401:86167678:G:A	3.5147	2.95e-10	0.000121163
2	ENSG00000132313.9	86426580	rs4832245:86332809:G:A	1.8167	2.56e-08	6.78431e-10
2	ENSG00000132313.9	86426580	rs70956107:86464340:GA:G	0.964269	6.73e-06	4.48598e-05
2	ENSG00000132313.9	86426580	rs11892910:86542069:G:A	-2.02444	4.24e-09	0.00066739
2	ENSG00000132329.6	238767536	rs7578855:238801297:C:T	-0.417492	6.36e-11	6.78431e-10
2	ENSG00000132329.6	238767536	rs895572:238815252:C:T	0.380268	1.92e-06	6.78431e-10
2	ENSG00000132329.6	238767536	rs302674:238796540:A:G	-0.348594	1.33e-13	6.35148e-06
2	ENSG00000134317.13	10085341	rs59015435:10129252:G:A	-0.0631535	7.08e-06	5.53994e-05
2	ENSG00000135898.5	231825781	rs2089663:231829483:C:T	1.16455	7.12e-06	3.24016e-05
2	ENSG00000135905.12	225907162	rs12471843:225804817:G:T	2.97116	8.2e-07	6.78431e-10
2	ENSG00000135914.4	231989832	rs72997217:231751347:G:C	0.149886	3.27e-06	0.00194354
2	ENSG00000135926.6	219157309	rs13005100:219151767:C:T	-3.62175	1.76e-09	6.78431e-10
2	ENSG00000135951.10	99771427	rs4850901:99954735:C:A	0.271132	2.95e-07	1.22124e-05
2	ENSG00000135972.4	105654441	rs73945038:105703993:A:G	-1.07812	1.78e-07	1.87482e-06
2	ENSG00000136689.14	113864791	rs55896126:113855635:G:C	-0.0389953	2.79e-07	6.78431e-10
2	ENSG00000136689.14	113864791	rs1992762:113810413:G:A	0.0581841	8.39e-08	7.84402e-05
2	ENSG00000136710.5	131099922	rs11542411:131100734:G:A	1.42195	1.41e-08	6.78431e-10
2	ENSG00000136717.10	127864931	rs11682128:127839474:G:A	2.64578	3.46e-11	6.78431e-10
2	ENSG00000136717.10	127864931	rs6706041:127844407:A:G	2.51967	4.72e-13	6.78431e-10
2	ENSG00000138028.9	27341995	rs6746337:27341063:A:T	0.364216	1.45e-09	6.78431e-10
2	ENSG00000138029.9	26466038	rs6761770:26462937:C:G	-3.27198	8.32e-08	6.78431e-10
2	ENSG00000138030.8	27309615	rs6746337:27341063:A:T	0.172257	8.35e-06	1.22124e-05
2	ENSG00000138031.8	25142708	rs7565460:25130073:C:T	-4.80517	4.81e-07	1.36224e-05
2	ENSG00000138085.11	27434895	rs1275537:27441302:C:G	-3.09968	1.2e-07	6.78431e-10
2	ENSG00000138095.13	44223144	rs35813524:44133774:C:G	7.42624	3.44e-08	6.78431e-10
2	ENSG00000138101.13	25896503	rs11126053:25657402:G:T	2.19308	4.74e-07	4.74723e-06
2	ENSG00000138101.13	25896503	rs111237518:25687024:C:T	2.23151	5.99e-06	0.00593051
2	ENSG00000138375.8	217277137	rs569067:217384303:C:T	-0.992117	1.09e-06	6.78431e-10
2	ENSG00000138375.8	217277137	rs35137313:217268809:A:C	0.567446	7.78e-06	0.00472709
2	ENSG00000138378.13	192016322	rs7572555:192315985:A:T	-0.912672	7.98e-06	0.00145985
2	ENSG00000138399.13	170430385	rs77728018:170551132:G:A	-3.13269	1e-08	6.78431e-10
2	ENSG00000138400.8	207630271	rs4488642:207645464:A:G	-0.0787649	5.99e-07	6.78431e-10
2	ENSG00000138400.8	207630271	rs725980:207638580:C:G	-0.150437	2.81e-11	3.12345e-05
2	ENSG00000138439.10	203499901	rs2351114:203540435:T:C	-0.16442	5.24e-06	6.78431e-10
2	ENSG00000143797.7	9143942	rs2356776:9250625:T:C	1.61562	1.14e-06	6.78431e-10
2	ENSG00000144021.2	96931870	rs7562544:97006685:T:C	-1.41782	5.45e-10	6.78431e-10
2	ENSG00000144026.6	95831158	rs3112998:95822447:A:G	0.814902	4.3e-06	1.49826e-05
2	ENSG00000144115.11	88469835	rs12622493:88442730:G:A	0.251196	2.09e-22	6.78431e-10
2	ENSG00000144115.11	88469835	rs6727043:88461512:A:T	0.0823182	3.83e-07	0.000567134
2	ENSG00000144118.8	120997640	rs2084171:120821021:G:A	-5.58063	8.07e-09	6.78431e-10
2	ENSG00000144118.8	120997640	rs12151784:121013882:C:T	-13.3977	1.53e-16	6.78431e-10
2	ENSG00000144118.8	120997640	rs142782464:120719795:C:T	-6.49761	4.35e-08	0.00280246
2	ENSG00000144120.7	120436743	rs2090889:120428593:T:C	0.594202	3.83e-08	6.78431e-10
2	ENSG00000144120.7	120436743	rs60259345:120399274:T:C	-0.511725	1.26e-09	0.00545182
2	ENSG00000144468.12	227700297	rs76837584:227997507:CAA:CAAA	24.2946	3.94e-06	0.0243118
2	ENSG00000144485.6	239149303	rs72976014:239144354:T:G	0.110516	3.78e-06	4.18766e-06
2	ENSG00000144488.10	239008798	rs12618952:238985747:A:G	0.174705	7.24e-08	6.78431e-10
2	ENSG00000151353.10	677439	rs3210390:677295:C:T	1.19152	2.2e-06	2.57199e-05
2	ENSG00000151689.8	191208196	rs2067400:191224397:T:C	-0.954765	2.78e-06	6.78431e-10
2	ENSG00000151689.8	191208196	rs372151672:191055319:GGTAA:G	1.19636	6.22e-07	0.000256854
2	ENSG00000151690.9	191273081	rs7562013:191400972:T:G	-1.56658	2.86e-21	6.78431e-10
2	ENSG00000151690.9	191273081	rs6707691:191286402:A:C	-0.835056	3.59e-21	6.78431e-10
2	ENSG00000151690.9	191273081	rs6434411:191568179:G:C	-0.310207	3.17e-07	0.0083216
2	ENSG00000152133.9	37311594	rs17020213:37327806:C:T	-0.520129	3.02e-06	6.78431e-10
2	ENSG00000152133.9	37311594	rs4581878:37519710:T:C	0.344367	6.94e-06	0.00478663
2	ENSG00000152291.9	85555548	rs151292011:85583085:C:CTGATCATTATTACCACAG	1.64831	2.24e-09	1.50073e-08
2	ENSG00000153246.7	160919121	rs1469225:160461717:A:T	-0.0147949	1.2e-06	0.000491124
2	ENSG00000158089.10	31378068	rs6543603:31346267:G:A	-1.10048	2.01e-12	6.78431e-10
2	ENSG00000158089.10	31378068	rs11903753:31346746:T:C	-1.34772	3.7e-15	0.000922481
2	ENSG00000162882.10	43019733	rs57173325:42726912:AG:A	1.74049	5.33e-07	6.78431e-10
2	ENSG00000162927.8	61245389	rs12464096:61239332:G:C	0.318011	1.53e-08	6.78431e-10
2	ENSG00000162929.9	61293006	rs2600665:61405795:G:T	1.0739	3.6e-11	6.78431e-10
2	ENSG00000162976.8	11295324	rs4668715:11297595:C:T	0.627043	1.72e-06	1.27197e-06
2	ENSG00000162994.11	55459699	rs80273115:55461053:A:G	0.3177	9.91e-10	0.000447764
2	ENSG00000163001.7	55746740	rs9309267:55850333:C:T	3.30431	1.18e-07	6.78431e-10
2	ENSG00000163016.5	73872046	rs6706235:73613558:C:G	0.0500989	2.43e-09	6.78431e-10
2	ENSG00000163040.10	132285248	rs6720375:132440073:G:C	-2.81906	1.04e-06	6.78431e-10
2	ENSG00000163053.6	230933715	rs200803349:230453211:A:AG	0.752643	1.82e-10	0.000137795
2	ENSG00000163072.10	169643049	rs498488:169676884:G:A	0.0809737	2.19e-08	6.78431e-10
2	ENSG00000163161.8	128051752	rs7558000:127808161:G:C	15.3742	2.43e-06	0.000290052
2	ENSG00000163219.6	68906733	rs80275456:69016977:C:T	3.41807	2.02e-12	6.78431e-10
2	ENSG00000163251.3	208634287	rs2709409:208511233:C:A	-0.0732276	9.98e-09	6.78431e-10
2	ENSG00000163251.3	208634287	rs6728825:208706437:C:T	0.0564502	7.36e-06	2.48958e-05
2	ENSG00000163251.3	208634287	rs7583615:208533219:T:C	0.0447358	9.84e-10	0.00124223
2	ENSG00000163806.11	29005383	rs4233729:29092679:T:C	0.26631	1.36e-06	6.78431e-10
2	ENSG00000163811.7	29117509	rs4666140:29149051:C:T	-2.03205	5.39e-11	6.78431e-10
2	ENSG00000163811.7	29117509	rs11676763:29208656:C:T	1.39076	8.73e-06	1.54327e-05
2	ENSG00000168542.8	189839046	rs7579903:189862097:G:A	0.0118041	1.07e-07	6.78431e-10
2	ENSG00000168899.4	85811531	rs10202828:85762675:C:T	-4.91727	1.36e-14	6.78431e-10
2	ENSG00000168899.4	85811531	rs34623563:85864710:T:C	-2.82333	2.54e-07	6.78431e-10
2	ENSG00000168899.4	85811531	rs201955338:85753464:TTTG:T	-22.2397	5.28e-16	0.00255741
2	ENSG00000169047.4	227664475	rs13431554:227597588:A:G	0.163013	2.05e-08	6.78431e-10
2	ENSG00000169047.4	227664475	rs2894610:227595233:A:G	0.376565	2.6e-09	0.0224938
2	ENSG00000169756.12	109150857	rs71421322:108904323:G:A	10.7691	5.73e-06	0.000397551
2	ENSG00000169967.12	128146041	rs6754772:128195244:G:A	-0.418611	2.01e-06	6.47078e-07
2	ENSG00000171103.6	29093167	rs4233729:29092679:T:C	0.775384	1.41e-21	6.78431e-10
2	ENSG00000172059.6	10182976	rs371166841:10182555:TTC:T	0.404287	8.24e-08	6.78431e-10
2	ENSG00000172059.6	10182976	rs150455073:10173993:C:CTG	0.324607	1.15e-06	1.80824e-05
2	ENSG00000172554.7	946554	2:1211236:C:T	0.279994	1.29e-06	0.00322887
2	ENSG00000172954.8	30670092	rs1357849:30696207:A:G	-0.977864	3.68e-07	5.28055e-06
2	ENSG00000172985.8	109745804	rs9308811:109869295:A:G	-0.825557	5.1e-06	1.87482e-06
2	ENSG00000173272.9	132250316	rs10179938:132248632:A:C	-9.37312	9.54e-08	1.12685e-05
2	ENSG00000173272.9	132250316	rs62176606:132360696:C:T	-3.99384	6.75e-07	0.000813348
2	ENSG00000176732.6	24346347	rs33913065:24344060:T:G	0.0716982	4.84e-11	6.78431e-10
2	ENSG00000176732.6	24346347	rs61739076:24149439:G:A	0.0604562	2.02e-06	3.99286e-05
2	ENSG00000180902.11	242673994	rs62192033:242699504:A:G	-2.86574	3.43e-08	2.47016e-06
2	ENSG00000181798.2	232379050	rs10202701:232328681:C:T	0.0833704	1.46e-19	6.78431e-10
2	ENSG00000181798.2	232379050	rs10933374:232346650:T:C	-0.152074	1.47e-37	6.78431e-10
2	ENSG00000181798.2	232379050	rs1551016:232347865:T:G	-0.216983	7.88e-18	6.78431e-10
2	ENSG00000181798.2	232379050	rs28685161:232378792:C:T	-0.13466	1.49e-38	6.78431e-10
2	ENSG00000181798.2	232379050	rs59474219:232327880:C:T	-0.154802	1.1e-07	6.78431e-10
2	ENSG00000182551.7	3523507	rs6751350:3523444:C:A	2.11401	1.37e-08	6.78431e-10
2	ENSG00000183281.10	87248975	rs55984711:87302258:T:C	0.397332	1.91e-29	6.78431e-10
2	ENSG00000183281.10	87248975	rs62144416:87302879:A:G	0.310143	8.16e-35	6.78431e-10
2	ENSG00000183281.10	87248975	rs35084227:87277202:T:C	0.253157	2.74e-39	0.000242858
2	ENSG00000183891.5	20101747	rs12328613:20097874:T:C	1.75125	4.4e-19	6.78431e-10
2	ENSG00000183891.5	20101747	rs7563410:20096936:C:A	2.80428	5.57e-40	6.78431e-10
2	ENSG00000183891.5	20101747	rs80296077:20089000:G:A	1.7032	5.83e-23	6.78431e-10
2	ENSG00000183891.5	20101747	rs3754907:20251758:C:T	0.889659	1.03e-06	7.88999e-06
2	ENSG00000184898.6	152118393	rs2271811:152117780:T:C	-0.238295	2.1e-17	6.78431e-10
2	ENSG00000186235.6	239140318	rs72976014:239144354:T:G	0.194973	2.06e-10	6.78431e-10
2	ENSG00000186235.6	239140318	rs58281597:239195117:A:G	0.388808	6.52e-12	6.78431e-10
2	ENSG00000186235.6	239140318	rs71426513:239198147:G:A	0.335471	3.79e-07	6.78431e-10
2	ENSG00000186235.6	239140318	rs55915157:239424273:T:C	0.191226	9.11e-07	0.00031976
2	ENSG00000186235.6	239140318	rs4663902:239444822:A:C	0.0837975	8.56e-06	0.00306074
2	ENSG00000186825.3	132559234	rs142250345:132588372:G:A	0.0580372	9.14e-11	6.78431e-10
2	ENSG00000186825.3	132559234	rs6720375:132440073:G:C	0.0367306	8.47e-11	6.78431e-10
2	ENSG00000188042.5	235405697	rs1464264:235199587:G:A	1.61399	7.71e-18	6.78431e-10
2	ENSG00000188042.5	235405697	rs4663384:235216752:G:T	1.21849	1.63e-08	6.78431e-10
2	ENSG00000189223.7	113969099	rs3762497:113995934:G:A	-4.06133	8.39e-19	6.78431e-10
2	ENSG00000189223.7	113969099	rs11123151:113668005:T:G	-1.51232	2.82e-06	0.00127113
2	ENSG00000189223.7	113969099	rs12711765:113936036:G:A	-1.01544	1.96e-06	0.0120786
2	ENSG00000196141.7	201170604	rs6719516:201319521:C:T	-2.80473	1.91e-08	6.78431e-10
2	ENSG00000196141.7	201170604	rs994280:201240086:A:G	2.08726	2.16e-06	0.000275316
2	ENSG00000196141.7	201170604	rs3769434:201321243:C:T	-3.66741	1.39e-11	0.000526049
2	ENSG00000196151.6	160143310	rs10182955:160142527:T:C	0.405722	2.81e-11	6.78431e-10
2	ENSG00000197557.4	178483694	rs12997716:178494629:G:A	0.192477	2.91e-08	6.78431e-10
2	ENSG00000197635.5	162931052	rs35128070:162929732:G:A	0.613658	3.75e-06	5.84586e-05
2	ENSG00000197927.7	132479948	rs6720375:132440073:G:C	0.319925	2.85e-33	6.78431e-10
2	ENSG00000197927.7	132479948	rs2136462:132443698:C:T	0.281823	3.81e-21	6.78431e-10
2	ENSG00000197927.7	132479948	rs142250345:132588372:G:A	0.159061	5.72e-09	2.48958e-05
2	ENSG00000198130.10	191208919	rs291460:191181585:G:A	1.88428	6.49e-12	6.78431e-10
2	ENSG00000198130.10	191208919	rs12618060:191069230:A:G	-0.964798	1.7e-08	0.00487473
2	ENSG00000198142.3	110371911	rs10496433:110365615:T:C	-0.211984	6.06e-07	6.78431e-10
2	ENSG00000198380.7	69614382	rs5013338:69613418:C:T	-1.2827	1.17e-06	6.47078e-07
2	ENSG00000198885.5	96991069	rs1081717:96978317:G:C	0.447932	1.12e-06	9.84814e-06
2	ENSG00000204128.5	231902205	rs62197333:232085049:G:C	0.0636184	5.78e-06	1.36224e-05
2	ENSG00000204186.3	207139387	rs6715020:207140880:T:C	-0.442192	7.65e-15	6.78431e-10
2	ENSG00000204792.2	75145275	rs10202914:75269248:T:A	-0.462966	1.62e-07	6.78431e-10
2	ENSG00000204792.2	75145275	rs138754054:75195052:AG:A	-0.644131	9.39e-17	6.78431e-10
2	ENSG00000204792.2	75145275	rs71418760:75184432:C:T	0.227531	2.47e-33	6.78431e-10
2	ENSG00000204792.2	75145275	rs7578100:75185667:C:G	0.463543	2.45e-18	6.78431e-10
2	ENSG00000204792.2	75145275	rs8179570:75148494:G:A	0.146899	5.87e-19	6.6551e-05
2	ENSG00000204792.2	75145275	rs7586613:75203501:T:C	0.19691	7.59e-42	0.000590414
2	ENSG00000212978.4	61372104	rs2600665:61405795:G:T	-2.33486	1.23e-24	6.78431e-10
2	ENSG00000213160.4	170550998	rs11686472:170485044:A:G	0.552264	7.67e-07	4.18766e-06
2	ENSG00000214184.3	109150652	rs10187016:109196763:T:G	-0.0483822	2.1e-07	6.78431e-10
2	ENSG00000214711.5	31456724	rs6543617:31419934:A:G	-0.0492796	1.21e-10	6.78431e-10
2	ENSG00000214711.5	31456724	rs4337516:31404254:T:C	0.033277	2.34e-08	0.000641968
2	ENSG00000215692.2	242674913	rs34765458:242549197:C:CA	0.276222	6.58e-06	4.565e-05
2	ENSG00000217702.1	74361599	rs6715351:74346119:G:A	0.0828424	4.06e-43	6.78431e-10
2	ENSG00000217702.1	74361599	rs73948737:74513666:A:C	0.0237878	1.15e-06	0.00185695
2	ENSG00000218739.4	37423631	rs9309004:37518447:T:A	-1.90141	3.01e-06	6.78431e-10
2	ENSG00000219626.4	24299396	rs34608836:24298464:TA:T	-0.411135	7.59e-14	6.78431e-10
2	ENSG00000219626.4	24299396	rs4564735:24164237:T:G	0.262793	3.24e-07	6.78431e-10
2	ENSG00000219626.4	24299396	rs111634163:24272657:C:T	-0.932925	2.36e-15	0.00248875
2	ENSG00000221823.5	68488362	rs6731373:68503044:G:A	1.01172	1.07e-07	6.78431e-10
2	ENSG00000221944.3	233415226	rs11689217:233414832:T:G	0.191268	2.95e-20	6.78431e-10
2	ENSG00000222041.5	87754887	rs55956548:87768679:G:T	1.68537	2.09e-07	1.27197e-06
2	ENSG00000223466.1	196397759	rs16836990:196397692:C:T	-0.0414395	2.31e-09	6.78431e-10
2	ENSG00000224043.3	135676280	rs45507394:135677471:A:AGTTT	-0.123687	1.33e-07	6.78431e-10
2	ENSG00000224043.3	135676280	rs6430553:135631400:C:T	-0.109849	1.42e-10	2.7332e-05
2	ENSG00000224137.1	208527099	rs2709409:208511233:C:A	-6.10999	5.26e-22	6.78431e-10
2	ENSG00000224137.1	208527099	rs1055228:208531553:A:G	3.52343	7.86e-21	6.78431e-10
2	ENSG00000224137.1	208527099	rs11695190:208541122:C:T	-2.13293	6.2e-15	0.000987437
2	ENSG00000224184.1	11988748	rs13392833:12125322:T:A	0.636207	1.7e-07	6.78431e-10
2	ENSG00000224220.1	25643986	rs111237518:25687024:C:T	2.12474	1.71e-06	1.27197e-06
2	ENSG00000224376.1	232253687	rs17513198:232259376:G:A	1.33296	2.19e-11	6.78431e-10
2	ENSG00000224559.1	132394598	rs60594781:132687463:A:T	0.0672682	8.37e-06	0.00915697
2	ENSG00000224891.1	37375673	rs2307466:37376314:G:C	0.509735	6.15e-23	6.78431e-10
2	ENSG00000225234.1	3486180	rs6767:3483205:C:T	-0.052067	3.7e-14	6.78431e-10
2	ENSG00000225234.1	3486180	rs4641971:3481857:G:T	-0.224707	2.02e-15	0.00122222
2	ENSG00000225889.2	64370373	rs2433387:64481459:T:G	-1.24298	1.53e-06	9.84814e-06
2	ENSG00000225964.1	6980595	rs10495545:6990020:C:T	0.140314	1.83e-14	0.000101374
2	ENSG00000226124.2	200715896	rs4530349:200621420:C:T	-0.168693	8.67e-26	6.78431e-10
2	ENSG00000226124.2	200715896	rs7556874:200640997:C:T	-0.123665	2.78e-14	6.78431e-10
2	ENSG00000226124.2	200715896	rs13008446:200628500:G:A	-0.182075	4.94e-29	0.000157137
2	ENSG00000226479.3	120980984	rs12151784:121013882:C:T	-0.522776	9.83e-09	6.78431e-10
2	ENSG00000226491.1	43025852	rs7591304:42977799:A:C	-0.0567753	1.01e-07	6.78431e-10
2	ENSG00000226491.1	43025852	rs10192973:43026524:C:T	0.0563267	8.31e-06	0.000126568
2	ENSG00000227403.1	162101250	rs11678980:162101261:G:A	-0.50466	1.34e-10	6.78431e-10
2	ENSG00000227403.1	162101250	rs11896707:162184496:A:T	-0.425805	4.08e-12	4.10099e-05
2	ENSG00000227692.1	187229325	rs72903699:187046651:T:C	0.0327115	4.48e-06	6.47078e-07
2	ENSG00000228389.1	172629992	rs3795999:172544483:A:G	-0.0260401	4.82e-27	6.78431e-10
2	ENSG00000228389.1	172629992	rs62183782:172865009:T:A	-0.0247437	2.36e-18	6.78431e-10
2	ENSG00000228389.1	172629992	rs312918:172569587:G:C	0.101536	1.72e-30	6.93207e-05
2	ENSG00000228446.1	225364817	rs1523925:225305871:C:T	0.0328813	1.94e-11	6.78431e-10
2	ENSG00000228446.1	225364817	rs6436497:225425852:T:C	0.0375368	1.34e-07	6.78431e-10
2	ENSG00000228486.2	98280680	rs7567397:98401386:A:G	-0.11078	4.75e-06	6.78431e-10
2	ENSG00000228509.1	191573442	rs6434411:191568179:G:C	-0.0903867	6.34e-08	6.78431e-10
2	ENSG00000228590.1	60580151	rs9309325:60580831:A:G	-0.0416598	8.49e-07	6.78431e-10
2	ENSG00000228802.1	224832423	rs6736139:224809091:G:C	-0.312569	2.27e-13	6.78431e-10
2	ENSG00000228802.1	224832423	rs13015773:224830345:C:T	-0.353526	1.63e-15	0.00248989
2	ENSG00000228857.2	114600933	rs17197632:114680422:T:C	0.371552	1.57e-26	6.78431e-10
2	ENSG00000228857.2	114600933	rs57106417:114583321:G:A	0.437053	2.32e-31	4.10099e-05
2	ENSG00000228857.2	114600933	rs275412:114851414:G:C	-0.125533	2.69e-06	0.00210342
2	ENSG00000229056.1	197124748	rs6750933:197136381:C:T	-0.051432	3.54e-06	6.78431e-10
2	ENSG00000229267.1	215825116	rs2166458:215716169:C:T	0.0459694	2.08e-07	6.78431e-10
2	ENSG00000229267.1	215825116	rs6749428:215671372:C:T	0.0325312	2.44e-07	0.0013992
2	ENSG00000229781.1	143611664	rs966624:143592109:A:G	0.0993704	7.76e-06	3.27997e-05
2	ENSG00000231312.2	39663778	rs7559659:39721465:T:C	0.308349	1.16e-07	6.78431e-10
2	ENSG00000231621.1	198062715	rs1429417:198158171:T:G	0.104881	5.29e-08	6.78431e-10
2	ENSG00000231890.1	136742746	rs12464050:136663110:G:T	-0.274156	5.17e-06	7.00763e-05
2	ENSG00000231908.1	209119971	rs12478635:209120258:G:T	0.128398	1.45e-08	6.78431e-10
2	ENSG00000231969.1	150443710	rs10210268:150422785:C:A	-0.0675216	2.27e-07	6.78431e-10
2	ENSG00000231969.1	150443710	rs7556735:150270595:A:T	0.0280794	2.25e-06	0.00410023
2	ENSG00000232713.1	61165739	rs1177207:61075209:G:A	0.181906	6.61e-06	6.78431e-10
2	ENSG00000233266.1	54278471	rs59294779:53943139:C:T	0.0493123	3.27e-06	6.78431e-10
2	ENSG00000233296.1	677186	rs2293083:676177:C:G	-0.0246026	2.22e-07	6.78431e-10
2	ENSG00000233296.1	677186	rs3210390:677295:C:T	0.0331438	2.26e-10	0.000126522
2	ENSG00000233654.1	191399581	rs7562013:191400972:T:G	-0.0621108	1.5e-06	8.3944e-06
2	ENSG00000233806.2	242823514	rs55912101:242922458:T:G	-0.282627	1.09e-11	6.78431e-10
2	ENSG00000233870.1	71405717	rs10179771:71292702:T:C	-0.708087	5.8e-06	0.00385092
2	ENSG00000234171.1	3606082	rs11684290:3611156:C:G	-0.741481	1.1e-37	6.78431e-10
2	ENSG00000234171.1	3606082	rs4583476:3608756:T:C	-1.52036	1.01e-39	9.1535e-05
2	ENSG00000234572.1	65090760	rs7423214:65132708:T:C	-0.0231564	5.94e-08	6.78431e-10
2	ENSG00000234793.1	242695155	rs62192033:242699504:A:G	-0.272823	5.8e-17	6.78431e-10
2	ENSG00000234793.1	242695155	rs62191977:242674959:T:G	-0.151191	1.16e-12	5.35162e-05
2	ENSG00000234936.1	43456712	rs13402621:43458611:T:C	0.116038	1e-06	7.39475e-06
2	ENSG00000235013.1	231822308	rs2089663:231829483:C:T	1.27601	1.91e-07	6.78431e-10
2	ENSG00000236397.2	114359144	rs114676503:114361603:A:C	0.107459	2.72e-34	3.91705e-05
2	ENSG00000236397.2	114359144	rs116065925:114382998:G:A	-0.0517741	3.04e-09	0.00728954
2	ENSG00000236682.1	128146706	rs4150454:128038544:T:C	-0.128482	8.86e-13	6.78431e-10
2	ENSG00000236682.1	128146706	rs2069895:128174068:A:G	-0.202023	1.92e-11	6.78431e-10
2	ENSG00000236682.1	128146706	rs4150402:128050134:T:C	0.280815	7.2e-13	6.78431e-10
2	ENSG00000236824.1	47558199	rs144135449:47813343:C:T	0.0509979	5.95e-06	3.99286e-05
2	ENSG00000236913.1	42696957	rs141807052:42822410:C:T	0.524389	8.73e-06	3.91705e-05
2	ENSG00000237522.1	61165184	rs75616056:61116255:GAA:G	0.235825	1.29e-07	6.78431e-10
2	ENSG00000237638.1	65132271	rs7423214:65132708:T:C	-0.188081	2.92e-07	1.27197e-06
2	ENSG00000237651.2	61372243	rs2600665:61405795:G:T	1.32394	2.18e-14	6.78431e-10
2	ENSG00000237753.1	113403267	rs17647908:113414384:C:T	0.125162	8.83e-22	6.78431e-10
2	ENSG00000237753.1	113403267	rs6751117:113415956:G:T	-0.166202	1.98e-32	6.78431e-10
2	ENSG00000237940.2	242912834	rs55912101:242922458:T:G	-0.246608	1.46e-06	1.12685e-05
2	ENSG00000239235.3	54197975	rs17268200:54281851:A:G	-0.100206	7.93e-07	6.78431e-10
2	ENSG00000240495.1	128049383	rs4150454:128038544:T:C	0.0743181	1.37e-06	1.98123e-05
2	ENSG00000243840.1	105990550	rs55753337:106001902:A:G	0.0612985	5.01e-06	0.00276897
2	ENSG00000244575.1	89513413	rs80211063:89153626:C:T	214.983	4.8e-07	0.000338759
2	ENSG00000250565.2	46769696	rs4952833:46762034:T:C	-0.611956	1.31e-21	6.78431e-10
2	ENSG00000250565.2	46769696	rs34495191:46764934:G:A	0.312079	1.74e-13	6.78431e-10
2	ENSG00000250565.2	46769696	rs11695815:46730586:G:C	0.243371	9.84e-10	0.000231289
2	ENSG00000253497.1	89345963	rs232207:89171356:T:G	10.207	1.55e-07	6.78431e-10
2	ENSG00000257800.1	74347807	rs6715351:74346119:G:A	0.212112	7.83e-32	6.78431e-10
2	ENSG00000259439.1	45166338	rs343955:44944877:G:A	0.0631302	8.93e-06	2.96814e-05
2	ENSG00000259915.1	187221500	rs10205506:187211962:G:A	-0.0180372	7.12e-07	6.78431e-10
2	ENSG00000260006.1	201689396	rs6709748:201678985:T:C	-0.10144	1.22e-11	6.78431e-10
2	ENSG00000260006.1	201689396	rs112222310:201618188:A:G	0.044559	1.16e-06	0.00577277
2	ENSG00000260077.1	10180790	rs371166841:10182555:TTC:T	0.295785	3.63e-20	6.78431e-10
2	ENSG00000260077.1	10180790	rs150455073:10173993:C:CTG	0.137842	1.45e-07	0.00112164
2	ENSG00000260077.1	10180790	rs7598655:10207195:T:G	-0.0734156	1.71e-06	0.00183857
2	ENSG00000260101.1	64751227	rs78054499:64753676:T:C	0.844495	2.53e-10	6.78431e-10
2	ENSG00000260101.1	64751227	rs13011728:64752910:A:G	-0.504338	1.01e-06	1.27197e-06
2	ENSG00000260804.1	217081768	rs207941:217043942:A:G	-0.40387	3.26e-25	6.78431e-10
2	ENSG00000260837.1	8862816	rs6735272:8882421:T:C	-0.0430195	5.93e-06	5.35122e-05
2	ENSG00000260942.1	241526116	rs2953177:241516616:A:G	-0.0835931	3.03e-07	6.78431e-10
2	ENSG00000261186.1	243030608	rs12616338:243035759:C:A	0.0540149	8.75e-15	6.78431e-10
2	ENSG00000261338.1	219120042	rs13005100:219151767:C:T	-0.124897	9.44e-23	6.78431e-10
2	ENSG00000261338.1	219120042	rs35870709:219068491:GA:G	0.0709683	1.47e-06	0.000144122
2	ENSG00000261428.1	223434438	rs972650:223520287:C:T	0.0264649	4.61e-07	6.78431e-10
2	ENSG00000261428.1	223434438	rs13404688:223356762:G:A	-0.0176883	3.23e-06	0.0230207
3	ENSG00000010322.10	52489134	rs140616356:52296022:TG:T	1.44121	2.4e-06	2.61408e-05
3	ENSG00000011376.5	45429998	rs11919039:45515648:T:C	0.666494	8.61e-09	6.78431e-10
3	ENSG00000011376.5	45429998	rs61286189:45579533:T:A	-1.54734	4.37e-15	6.78431e-10
3	ENSG00000012223.6	46526724	rs57636813:46044947:G:A	0.156471	2.25e-06	0.000790735
3	ENSG00000014257.11	132036211	rs35319076:132013840:G:A	-0.132473	9.56e-06	6.78431e-10
3	ENSG00000041802.6	194393206	rs112097663:194377712:C:T	1.89086	2.63e-24	6.78431e-10
3	ENSG00000041802.6	194393206	rs9877161:194406997:G:A	-1.02879	2.85e-07	7.88999e-06
3	ENSG00000070476.10	126194762	rs812367:126194076:T:C	0.22386	2.74e-08	6.78431e-10
3	ENSG00000070476.10	126194762	rs9863762:126132031:T:C	-0.144674	7.92e-07	0.000513805
3	ENSG00000072756.12	3168600	rs1672758:3217677:C:A	-1.00235	7.89e-07	6.78431e-10
3	ENSG00000072756.12	3168600	rs3762760:3188016:A:G	1.40524	3.36e-09	0.00165184
3	ENSG00000073849.10	186648274	rs77890843:186747832:C:G	7.73756	3.01e-06	1.76541e-05
3	ENSG00000074416.8	127558019	rs664910:127474030:G:A	3.19978	7.01e-06	3.27997e-05
3	ENSG00000075975.11	12598513	rs808791:12520562:G:T	-0.501493	1.53e-06	0.00183332
3	ENSG00000077097.8	25706398	rs141741074:25655793:CAAT:C	-7.88567	3.96e-06	2.65215e-05
3	ENSG00000079257.3	158390482	rs1864506:158362526:A:G	0.5581	1.74e-11	6.78431e-10
3	ENSG00000080200.5	97595819	rs2316966:97550363:A:G	0.515609	1.57e-07	2.88542e-05
3	ENSG00000113812.9	53916229	rs2276843:53915930:C:T	-1.23292	2.84e-09	6.78431e-10
3	ENSG00000113812.9	53916229	rs56743403:53913205:C:T	2.51502	3.36e-07	0.00156174
3	ENSG00000114021.6	100053545	rs2289500:100119137:C:G	2.33686	4.37e-09	6.78431e-10
3	ENSG00000114021.6	100053545	rs35281373:100111071:A:G	-2.05787	6.91e-12	3.54677e-05
3	ENSG00000114054.9	135969148	rs4630889:136278251:T:C	2.25249	2.9e-08	6.78431e-10
3	ENSG00000114446.4	107941417	rs138671771:107860193:G:T	-2.50892	3.43e-06	5.81325e-06
3	ENSG00000114529.8	111805182	rs2120095:111828476:A:G	-0.337523	9.18e-07	1.49826e-05
3	ENSG00000114757.13	179754841	3:179727364:CTTTTT:C	14.6896	3.98e-26	3.5102e-05
3	ENSG00000114812.8	42530791	rs435698:42529750:C:T	0.0518777	3.13e-17	6.78431e-10
3	ENSG00000114812.8	42530791	rs1508209:42503620:G:A	0.0286617	2.01e-11	0.00015702
3	ENSG00000119227.3	196695931	rs3214858:196669488:C:CA	0.222603	2.15e-06	2.92666e-05
3	ENSG00000119227.3	196695931	rs12636891:196674879:A:G	0.168503	2.97e-07	0.000646761
3	ENSG00000119227.3	196695931	rs201607272:196690909:T:TTATTTATTTA	1.08996	4.71e-08	0.00575314
3	ENSG00000129055.8	134205558	rs1498718:134205920:A:G	3.66721	3.76e-29	6.78431e-10
3	ENSG00000129055.8	134205558	rs35782477:134203600:T:G	-2.80054	5.73e-10	6.78431e-10
3	ENSG00000129055.8	134205558	rs6439492:134290480:G:A	-8.99788	6.28e-28	0.00455685
3	ENSG00000131378.8	16555533	rs690049:16419025:A:T	9.04906	8.67e-08	6.78431e-10
3	ENSG00000131378.8	16555533	rs689876:16414473:T:C	7.56552	1.35e-09	0.000907162
3	ENSG00000131379.5	14716606	rs6795810:14769741:A:C	-0.0281573	1.59e-08	6.78431e-10
3	ENSG00000132170.15	12328867	rs11128601:12381165:T:C	0.292949	1.16e-12	6.78431e-10
3	ENSG00000132170.15	12328867	rs13433696:12358492:G:A	-1.4654	1.07e-11	0.0148559
3	ENSG00000134070.4	10206549	rs1144911:10234065:G:A	-0.322082	2.66e-08	6.78431e-10
3	ENSG00000136068.10	57994127	rs12491132:57947316:T:C	1.88314	7.99e-07	6.78431e-10
3	ENSG00000138468.11	101232085	rs4257518:101281709:A:G	-0.260137	4.65e-07	1.49826e-05
3	ENSG00000144455.8	4508965	rs2633854:4404633:G:T	-0.267361	1.33e-06	6.78431e-10
3	ENSG00000144455.8	4508965	rs4685744:4403537:C:T	-0.369361	1.54e-09	0.00123483
3	ENSG00000144455.8	4508965	rs2633857:4404886:C:T	1.89748	3.62e-06	0.011542
3	ENSG00000144559.6	11888393	rs408600:11887991:C:G	-0.967468	5.91e-20	6.78431e-10
3	ENSG00000144559.6	11888393	rs380999:11886451:G:A	-0.413682	5.96e-14	0.00307108
3	ENSG00000144597.9	15468862	rs3816526:15516910:T:C	0.293311	2.6e-06	6.78431e-10
3	ENSG00000144642.15	29322473	rs4680816:29325250:C:T	0.56742	4.94e-14	6.78431e-10
3	ENSG00000144647.5	43147568	rs729654:43147652:C:T	-0.0325828	1.09e-08	6.78431e-10
3	ENSG00000144655.9	39196053	rs2293307:39142704:A:G	1.55688	2.62e-06	1.37252e-05
3	ENSG00000144712.7	12837971	rs6806408:12839413:T:C	0.198777	4.37e-07	0.000101727
3	ENSG00000144741.12	66119285	rs10865666:66354122:T:C	-0.749161	5.01e-12	6.78431e-10
3	ENSG00000144791.5	45596886	rs3947589:46034086:G:A	12.1983	6.45e-09	0.00116087
3	ENSG00000144824.14	111451327	rs1500045:111602056:T:C	0.14494	1e-08	6.78431e-10
3	ENSG00000144868.9	132757235	rs16840309:133109606:T:C	0.0978308	1.62e-08	6.78431e-10
3	ENSG00000152580.7	151176497	rs4679836:151195540:T:A	-0.0579613	6.63e-07	6.78431e-10
3	ENSG00000152601.13	151961617	rs16864367:152234166:G:A	-4.82623	1.63e-06	4.18766e-06
3	ENSG00000152601.13	151961617	rs17370463:152106312:A:G	5.7885	3.22e-06	0.000216917
3	ENSG00000152601.13	151961617	rs150864186:152247867:C:T	-5.53418	4.63e-07	0.00119681
3	ENSG00000154165.3	98250743	rs57654067:98280720:A:G	-5.37295	1.58e-08	6.78431e-10
3	ENSG00000154310.12	171178197	rs13090306:170969666:A:C	2.01504	7.37e-07	6.78431e-10
3	ENSG00000154310.12	171178197	rs5854411:170995483:A:AT	2.1015	9.55e-07	0.00242216
3	ENSG00000154743.12	12525931	rs13077760:12600608:A:G	0.572079	1.47e-10	6.78431e-10
3	ENSG00000154743.12	12525931	rs808791:12520562:G:T	-0.169579	3.45e-06	0.000338299
3	ENSG00000154743.12	12525931	rs2600224:12933866:C:T	-0.135991	9.58e-06	0.00122452
3	ENSG00000157087.11	10749716	rs13323090:10506644:C:T	0.0199745	9.84e-06	0.0149211
3	ENSG00000158234.8	138327448	rs529615:138313834:C:T	0.994428	1.87e-07	6.78431e-10
3	ENSG00000160145.10	123798870	rs201849450:123640603:C:CA	0.754794	7.02e-06	1.36224e-05
3	ENSG00000160801.9	46919236	rs66736629:46765277:C:T	0.0240226	7.66e-09	6.78431e-10
3	ENSG00000161217.6	196014828	rs6792858:196164642:C:T	-2.60988	2.48e-06	3.05674e-06
3	ENSG00000161217.6	196014828	rs12637288:196005444:G:A	1.49375	9.88e-06	0.00329016
3	ENSG00000163320.6	88199035	rs72921637:88103776:G:A	1.33354	2.47e-07	1.63285e-05
3	ENSG00000163389.6	119187785	rs147687258:119181168:CA:C	2.27843	1.36e-29	6.78431e-10
3	ENSG00000163428.3	120068186	rs9822672:120064733:C:T	0.650104	2.46e-10	6.78431e-10
3	ENSG00000163428.3	120068186	rs1700:120114637:C:T	0.828731	1.65e-14	4.76547e-05
3	ENSG00000163428.3	120068186	rs6799005:120127340:C:T	-3.15338	4.41e-13	0.00223497
3	ENSG00000163520.9	13573824	rs11925314:13320335:G:T	0.25393	1.62e-10	0.0016825
3	ENSG00000163528.8	14166370	rs2733575:14150737:G:C	-0.446591	4.79e-12	6.78431e-10
3	ENSG00000163528.8	14166370	rs35653652:14164976:C:CT	-0.70945	1.03e-08	6.78431e-10
3	ENSG00000163576.13	19988517	rs9968079:19991530:C:A	0.0369648	7.5e-07	1.87482e-06
3	ENSG00000163576.13	19988517	rs4103004:20042834:C:T	0.0321502	5.04e-10	1.89731e-05
3	ENSG00000163584.13	170588272	rs3732927:170586057:C:T	-21.5189	1.15e-10	6.78431e-10
3	ENSG00000163584.13	170588272	rs34934154:170574875:T:C	-25.6274	1.86e-13	0.000662661
3	ENSG00000163607.8	112709765	rs6796453:112720931:G:A	0.547985	2.73e-06	6.47078e-07
3	ENSG00000163686.8	58223233	rs12493829:58223543:G:C	0.908597	3.6e-09	6.78431e-10
3	ENSG00000163687.8	58200853	rs4681817:58181747:A:T	-2.57932	5.3e-12	6.78431e-10
3	ENSG00000163687.8	58200853	rs12494813:58185595:T:C	-2.74921	1.16e-16	4.33092e-05
3	ENSG00000163687.8	58200853	rs3772985:58186719:C:A	-1.79887	3.55e-10	0.000959092
3	ENSG00000163754.12	148709128	rs62274627:148702947:G:A	0.986551	8.53e-06	2.02324e-05
3	ENSG00000163807.4	44803154	rs937834:44803723:C:T	-0.540966	3.54e-06	6.78431e-10
3	ENSG00000163814.3	45187914	rs11708336:45193456:A:T	0.471938	1.14e-11	6.78431e-10
3	ENSG00000163814.3	45187914	rs33751:45268116:T:C	-0.657313	1.39e-08	6.78431e-10
3	ENSG00000163864.10	139396859	rs10935341:139396758:G:A	0.417428	6.09e-07	6.78431e-10
3	ENSG00000163864.10	139396859	rs56788591:139431967:T:C	-0.518386	3.73e-08	6.78431e-10
3	ENSG00000163864.10	139396859	rs6798004:139392922:T:C	-0.747408	4.79e-21	5.28055e-06
3	ENSG00000163884.3	126076285	rs12487484:126002905:T:G	0.195097	2.5e-06	0.00253203
3	ENSG00000163959.5	195938358	rs60631199:195961254:C:T	-0.230559	1.14e-10	6.78431e-10
3	ENSG00000163961.4	196230639	rs4916497:196198533:T:C	-1.16615	9.77e-06	6.78431e-10
3	ENSG00000163961.4	196230639	rs140190414:196261438:CG:C	-1.74068	9.55e-07	7.25971e-05
3	ENSG00000163975.7	196756687	rs7640538:196477006:T:G	5.82622	3.39e-06	0.0184138
3	ENSG00000164048.8	48282590	rs3731489:48228906:C:A	1.12745	9.43e-08	6.78431e-10
3	ENSG00000168028.8	39448180	rs79925292:39419526:T:A	-50.6587	1.28e-08	6.78431e-10
3	ENSG00000168028.8	39448180	rs3772141:39449441:A:G	-21.1468	4.5e-08	0.00150501
3	ENSG00000168038.6	42003922	rs112912733:42054910:C:A	0.457436	3.18e-23	6.78431e-10
3	ENSG00000168038.6	42003922	rs61666600:42164238:G:A	0.392797	9.98e-11	6.78431e-10
3	ENSG00000168038.6	42003922	rs939561:42057101:G:A	-0.464095	5.03e-36	6.78431e-10
3	ENSG00000168038.6	42003922	rs9820192:41889281:G:A	0.716076	1.15e-47	6.78431e-10
3	ENSG00000168268.6	52569070	rs66782572:52567617:A:G	-11.405	1.89e-18	6.78431e-10
3	ENSG00000168268.6	52569070	rs7638808:52572056:A:G	-9.1642	3.17e-12	6.78431e-10
3	ENSG00000168268.6	52569070	rs114567323:52354847:C:T	7.90352	3.27e-06	0.0010621
3	ENSG00000168268.6	52569070	rs4282054:52566065:T:C	13.3681	2.33e-16	0.0448185
3	ENSG00000168297.9	58318607	rs12493829:58223543:G:C	0.718892	2.31e-07	5.28055e-06
3	ENSG00000168297.9	58318607	rs13095170:58226746:C:T	0.856587	9.4e-06	0.000570846
3	ENSG00000168329.8	39323226	rs3772141:39449441:A:G	0.0367986	1.88e-12	6.78431e-10
3	ENSG00000168329.8	39323226	rs2853717:39381823:C:A	-0.0171675	6.21e-07	0.000714404
3	ENSG00000168356.7	38992052	rs2293307:39142704:A:G	0.0100046	9.59e-06	2.06607e-05
3	ENSG00000168811.2	159706537	rs629209:159728713:C:G	0.321574	9.32e-11	6.78431e-10
3	ENSG00000168811.2	159706537	rs644587:159663294:C:T	0.133247	6.28e-06	0.0321319
3	ENSG00000169255.9	160823172	rs13060601:160823159:G:A	-0.721458	1.2e-08	6.78431e-10
3	ENSG00000169313.8	151102600	rs10935841:151101691:C:T	-0.0504067	2.27e-07	6.78431e-10
3	ENSG00000169313.8	151102600	rs6787801:151099741:A:G	-0.0611645	1.89e-11	2.23775e-05
3	ENSG00000169860.4	152552736	rs16864367:152234166:G:A	-0.11575	4.27e-09	2.85439e-08
3	ENSG00000170819.4	133118839	rs2737717:133185834:T:C	-1.78152	1.01e-19	6.78431e-10
3	ENSG00000171084.11	125635463	rs17523380:125802874:C:T	0.314471	1.57e-14	6.78431e-10
3	ENSG00000171084.11	125635463	rs12497980:125636117:A:G	0.344536	3.18e-20	6.78431e-10
3	ENSG00000171084.11	125635463	rs76206177:126121537:G:A	0.248377	2.04e-06	4.89743e-05
3	ENSG00000171084.11	125635463	rs34072288:125544029:C:A	0.250211	5.92e-23	0.000813348
3	ENSG00000171084.11	125635463	rs9840826:125635515:C:G	0.113172	1.47e-17	0.00168516
3	ENSG00000172113.4	48343175	rs3731489:48228906:C:A	-1.97811	2.45e-16	6.78431e-10
3	ENSG00000172340.9	67705038	rs1552617:67400129:C:A	-2.1601	4.52e-06	6.78431e-10
3	ENSG00000172340.9	67705038	rs6786211:67703360:A:T	-1.60251	3.74e-10	6.78431e-10
3	ENSG00000172340.9	67705038	rs7620241:67462910:C:G	1.34058	1.5e-06	6.78431e-10
3	ENSG00000172340.9	67705038	rs1490270:67340025:A:C	-0.989524	9.01e-09	0.000246192
3	ENSG00000172667.6	178790067	rs10936980:178573694:C:T	1.14982	8.58e-06	3.27997e-05
3	ENSG00000173175.10	123168605	rs73200061:123323574:C:T	0.0332121	1.22e-07	0.000925212
3	ENSG00000173200.7	122296449	rs1875272:122296638:G:A	2.83642	2.6e-18	6.78431e-10
3	ENSG00000173226.12	121553926	rs79831577:121722490:A:C	2.47457	6.35e-10	6.78431e-10
3	ENSG00000174007.7	196439164	rs843534:196439648:C:T	0.32113	1.02e-12	6.78431e-10
3	ENSG00000174007.7	196439164	rs6767712:196275871:A:G	0.21283	6.77e-06	3.65863e-05
3	ENSG00000174738.7	23986751	rs4621280:23890310:A:G	0.144139	8.06e-06	3.91705e-05
3	ENSG00000174928.9	155524140	rs9811107:155474879:T:C	0.110435	2.85e-06	7.88999e-06
3	ENSG00000175193.8	183602721	rs13314951:183556029:A:G	0.957414	9.78e-06	2.61408e-05
3	ENSG00000175697.6	120003941	rs787210:120040127:G:A	-0.0170528	6.39e-08	6.78431e-10
3	ENSG00000176945.11	195343316	rs2688552:195444714:A:G	-1.21676	1.46e-10	6.78431e-10
3	ENSG00000177646.12	128598439	rs2933340:128587530:C:T	-1.85863	6.93e-06	7.88999e-06
3	ENSG00000178750.2	93747454	rs62265486:93762379:C:A	0.0234955	6.64e-14	6.78431e-10
3	ENSG00000178750.2	93747454	rs10934674:93812793:G:T	0.04379	2.14e-16	0.00103245
3	ENSG00000179934.5	39371197	rs2853717:39381823:C:A	-1.00148	8.23e-12	6.78431e-10
3	ENSG00000180611.6	192635950	rs2133863:192616329:C:T	-3.00332	3.99e-38	6.78431e-10
3	ENSG00000180611.6	192635950	rs2886870:192616700:T:G	-3.47576	4.44e-58	6.78431e-10
3	ENSG00000180611.6	192635950	rs67241930:192635241:C:T	-1.18485	4.76e-07	6.78431e-10
3	ENSG00000180611.6	192635950	rs937587:192638786:G:A	-2.12356	6.53e-12	0.000258388
3	ENSG00000180914.6	8811314	rs62243375:8810462:C:T	-2.1137	4.04e-20	6.78431e-10
3	ENSG00000181458.6	100211463	rs10936221:100240845:G:C	1.29957	3.38e-06	2.44756e-05
3	ENSG00000182504.6	101442769	rs9841857:101550022:A:T	-0.274969	3.07e-06	8.88494e-06
3	ENSG00000183833.11	119421869	rs35322645:119419470:AG:A	0.352737	4.09e-15	6.78431e-10
3	ENSG00000184220.6	99536678	rs4577503:99657922:G:A	-1.58025	1.39e-07	6.78431e-10
3	ENSG00000185112.4	194406622	rs12639008:194871007:C:G	0.386643	2.76e-08	6.78431e-10
3	ENSG00000185112.4	194406622	rs62290320:194829982:C:T	0.341309	4.78e-10	0.000401609
3	ENSG00000185485.10	195717189	rs58642435:195828586:C:G	-1.62034	9.19e-06	4.28021e-05
3	ENSG00000185485.10	195717189	rs9871344:195750016:T:A	0.997423	2.95e-06	0.0219771
3	ENSG00000185909.9	49209044	rs6446275:49466871:A:G	0.445063	3.08e-11	6.78431e-10
3	ENSG00000186446.6	44771088	rs9815769:44663014:A:T	0.247502	2.26e-09	6.78431e-10
3	ENSG00000187068.2	184870802	rs12639041:184782962:C:G	0.0226731	9.08e-21	6.78431e-10
3	ENSG00000188001.5	188665003	rs7643990:189036702:T:G	8.32467	1.52e-09	0.000157972
3	ENSG00000188306.6	169539710	rs9814802:169532377:A:G	0.0127349	1.32e-09	0.00151778
3	ENSG00000189058.4	195311076	rs67379562:195301336:A:C	0.0737348	2.39e-06	3.73306e-05
3	ENSG00000189366.5	125655882	rs12497980:125636117:A:G	0.094137	2.17e-07	6.78431e-10
3	ENSG00000189366.5	125655882	rs17523380:125802874:C:T	0.0655139	2.56e-08	0.000908065
3	ENSG00000196220.9	9404737	rs11547584:9406704:G:A	0.429725	3.75e-07	6.78431e-10
3	ENSG00000196653.6	44754135	rs937834:44803723:C:T	0.133776	2.77e-13	6.78431e-10
3	ENSG00000196653.6	44754135	rs9815769:44663014:A:T	0.124492	9.54e-22	6.78431e-10
3	ENSG00000196653.6	44754135	rs73076568:44833110:T:G	0.186156	1.76e-12	6.78431e-10
3	ENSG00000196776.10	107809872	rs138671771:107860193:G:T	-9.6115	1.35e-08	6.78431e-10
3	ENSG00000196981.2	122134882	rs3828361:122102710:T:C	0.20828	1.2e-12	6.78431e-10
3	ENSG00000196981.2	122134882	rs4470444:122228252:T:C	0.19771	1.41e-35	6.78431e-10
3	ENSG00000196981.2	122134882	rs6438724:122083688:G:A	0.181526	6.64e-25	6.78431e-10
3	ENSG00000196981.2	122134882	rs149127261:122260004:C:T	0.11547	1.31e-26	0.000243395
3	ENSG00000196981.2	122134882	rs12486285:122286160:G:A	-0.224787	1.52e-23	0.0147877
3	ENSG00000197938.4	98001732	rs7610289:97979036:C:G	0.0296184	3.18e-06	5.28055e-06
3	ENSG00000197938.4	98001732	rs11720035:97938830:T:C	0.0189871	3.48e-08	0.00177989
3	ENSG00000197980.6	156543270	rs168248:156547990:A:G	0.232111	1.23e-17	6.78431e-10
3	ENSG00000197980.6	156543270	rs74394007:156692207:A:C	-0.22528	8.4e-09	6.78431e-10
3	ENSG00000197980.6	156543270	rs2874488:156585816:A:G	-0.0838755	4.09e-06	0.00604516
3	ENSG00000206120.6	167967310	rs7652187:168432216:A:T	0.171522	3.16e-07	6.78431e-10
3	ENSG00000206527.5	123304032	rs73200040:123277355:G:A	1.06395	3.31e-06	2.3203e-05
3	ENSG00000206535.3	100120037	rs35281373:100111071:A:G	-0.156591	1.06e-12	6.78431e-10
3	ENSG00000206535.3	100120037	rs12696105:100112816:C:T	-0.166886	1.42e-21	6.78431e-10
3	ENSG00000206535.3	100120037	rs117485319:100429997:T:G	0.197906	8.79e-07	4.78745e-05
3	ENSG00000206549.7	46854064	rs66736629:46765277:C:T	0.184443	1.3e-12	6.78431e-10
3	ENSG00000206561.6	15563258	rs141979676:15997281:T:A	-0.0957092	3.41e-06	0.000112778
3	ENSG00000214135.4	197354777	rs11916482:197354781:G:C	0.720493	3.71e-06	3.62803e-06
3	ENSG00000223899.1	33075355	rs35533674:33055097:G:A	0.0304183	5.43e-07	6.47078e-07
3	ENSG00000224318.1	239024	rs76556748:238321:C:G	0.265778	2.92e-21	6.78431e-10
3	ENSG00000224318.1	239024	rs590464:322558:G:A	-0.0475048	6.87e-07	0.0024362
3	ENSG00000224769.1	195341818	rs2688552:195444714:A:G	-0.324693	6.22e-29	6.78431e-10
3	ENSG00000225578.1	196666748	rs73074688:196526427:C:T	0.077222	4.04e-06	3.91705e-05
3	ENSG00000225733.1	14989931	rs6791192:14988060:T:A	1.49954	4.17e-10	6.78431e-10
3	ENSG00000227124.4	75834734	rs147693211:75757629:A:G	-0.459842	1.07e-06	6.78431e-10
3	ENSG00000227440.1	172546966	rs9857407:172559810:A:G	-0.0808157	4.4e-06	3.35748e-05
3	ENSG00000228168.1	39376470	rs2853717:39381823:C:A	-1.2621	1.41e-11	6.78431e-10
3	ENSG00000228252.3	129931666	rs4487280:129813361:G:C	-0.0493313	9.09e-06	6.78431e-10
3	ENSG00000228638.1	48332865	rs3731489:48228906:C:A	-0.465712	1.87e-25	6.78431e-10
3	ENSG00000229759.1	48298428	rs3731489:48228906:C:A	0.406022	2.52e-27	6.78431e-10
3	ENSG00000230266.1	194868600	rs2279630:194869342:C:T	0.750442	2.3e-09	6.78431e-10
3	ENSG00000230266.1	194868600	rs55751800:194851599:T:C	1.07509	3.69e-18	6.78431e-10
3	ENSG00000230266.1	194868600	rs750470:194878063:A:G	0.835979	2.61e-19	0.00376754
3	ENSG00000230301.3	97983088	rs11720035:97938830:T:C	0.0416642	4.84e-06	1.98123e-05
3	ENSG00000231249.1	4534847	rs2307068:4532960:T:C	0.0362821	6.57e-07	1.12685e-05
3	ENSG00000231770.1	194304740	rs66508770:194304248:G:C	0.362431	3.03e-11	6.78431e-10
3	ENSG00000231770.1	194304740	rs7620693:194295696:T:G	0.639601	4.84e-24	6.78431e-10
3	ENSG00000231770.1	194304740	rs999941:194310359:G:A	0.325049	1.6e-13	6.78431e-10
3	ENSG00000231861.1	98216448	rs73142207:98225188:G:A	0.0336077	3.79e-06	2.23775e-05
3	ENSG00000232535.1	98030757	rs7610289:97979036:C:G	0.0695166	7.36e-06	6.78431e-10
3	ENSG00000232535.1	98030757	rs11720035:97938830:T:C	0.0517633	6.59e-08	0.000919295
3	ENSG00000233280.1	97540884	rs2316966:97550363:A:G	0.106446	5.87e-13	6.78431e-10
3	ENSG00000235261.1	49460379	rs6446275:49466871:A:G	0.36175	2.82e-06	1.26779e-05
3	ENSG00000236297.1	193310879	rs9872432:193419522:T:C	0.12253	1.23e-08	6.78431e-10
3	ENSG00000239213.1	136580896	rs9836807:136580524:A:C	0.908208	4.89e-33	6.78431e-10
3	ENSG00000239213.1	136580896	rs9809269:136429906:T:A	0.293352	1.5e-09	0.000430522
3	ENSG00000239445.1	98451495	rs138546858:98458220:AAAAC:A	0.34519	2.42e-07	6.78431e-10
3	ENSG00000239653.1	63989698	rs3774718:63943984:A:G	0.0550719	3.04e-09	6.78431e-10
3	ENSG00000239653.1	63989698	rs12497119:64014640:A:G	0.0287479	2.79e-07	0.00466675
3	ENSG00000240875.1	156534851	rs59689193:156532228:C:A	0.641066	9.95e-09	6.78431e-10
3	ENSG00000240875.1	156534851	rs1367312:156418908:T:C	-0.712203	4.97e-06	0.0148976
3	ENSG00000241135.1	156807670	rs73170828:156807428:G:A	-0.683056	2.13e-11	6.78431e-10
3	ENSG00000241732.1	152557179	rs16864367:152234166:G:A	-0.180502	2.13e-07	6.78431e-10
3	ENSG00000242516.1	75721542	rs3890036:75816882:T:C	-0.0469073	4.46e-06	3.58406e-05
3	ENSG00000242759.1	106959488	rs6768460:106921740:G:A	0.205527	4.63e-06	0.00028949
3	ENSG00000243150.1	158288855	rs1656364:158266221:T:C	-0.13944	4.26e-22	6.78431e-10
3	ENSG00000243150.1	158288855	rs73164066:157828781:T:C	-0.209529	4.84e-15	6.78431e-10
3	ENSG00000243150.1	158288855	rs60745172:158200367:A:C	-0.253675	1.61e-22	1.58926e-05
3	ENSG00000243150.1	158288855	rs9846458:158108302:G:T	-0.463755	3.01e-08	0.00603949
3	ENSG00000243150.1	158288855	rs9810904:158032905:A:G	0.0960641	2.73e-09	0.0192548
3	ENSG00000243224.1	52273274	rs7615405:52351553:T:G	-0.105797	9.66e-06	8.88494e-06
3	ENSG00000243794.1	75570954	rs3009067:75759142:C:A	0.237001	6.32e-06	0.000837131
3	ENSG00000243795.1	112886666	rs62264198:112894776:C:T	-0.0162619	1.71e-06	9.84814e-06
3	ENSG00000243795.1	112886666	rs3872610:112740145:C:T	-0.0127289	5.73e-06	4.24564e-05
3	ENSG00000243926.1	156392167	rs1367311:156418756:C:T	-0.13632	3.2e-09	6.78431e-10
3	ENSG00000244026.1	75484261	rs1711586:75577781:T:C	-0.371022	1.09e-06	2.53139e-05
3	ENSG00000244515.1	156881721	rs6441116:156876803:T:G	-0.0511221	2.26e-13	6.78431e-10
3	ENSG00000248243.1	129813147	rs4487280:129813361:G:C	-0.0725056	2.74e-11	6.78431e-10
3	ENSG00000248243.1	129813147	rs55735088:129794219:G:T	0.0753813	2.01e-09	6.88194e-05
3	ENSG00000248243.1	129813147	rs2624593:129794050:T:C	0.152245	2.01e-07	0.016113
3	ENSG00000249846.1	129831393	rs74203764:129817379:C:T	-0.0640495	7.83e-22	6.78431e-10
3	ENSG00000249846.1	129831393	rs4688801:130148760:A:G	0.0555362	4.75e-09	5.50454e-05
3	ENSG00000249846.1	129831393	rs12632200:129816368:A:T	0.467968	6.23e-20	0.000146705
3	ENSG00000250443.2	197233857	rs141680416:197236837:TC:T	-0.0300444	1.54e-11	6.78431e-10
3	ENSG00000250443.2	197233857	rs1050119:197238487:C:T	0.0097776	2.23e-09	0.0232512
3	ENSG00000250562.1	98244118	rs61588352:98262867:G:A	-0.849525	8.98e-06	2.27962e-05
3	ENSG00000251287.4	129800674	rs12632200:129816368:A:T	-0.147581	7.59e-22	6.78431e-10
3	ENSG00000251287.4	129800674	rs4487280:129813361:G:C	-0.0691381	8.24e-12	0.000117055
3	ENSG00000251287.4	129800674	rs4688801:130148760:A:G	0.110437	5.94e-08	0.000210133
3	ENSG00000254999.2	10157276	rs7645759:10157368:C:T	-7.91832	3.27e-07	6.35148e-06
3	ENSG00000255423.1	73110810	rs9873229:73046561:C:T	0.0557459	2.07e-08	6.78431e-10
3	ENSG00000255423.1	73110810	rs6549498:73094022:T:G	0.0472305	1.45e-09	0.0069666
3	ENSG00000260261.1	195679566	rs148234898:195682775:A:C	-0.254521	4.76e-12	6.78431e-10
3	ENSG00000260261.1	195679566	rs9871344:195750016:T:A	0.172281	9.87e-13	6.78431e-10
3	ENSG00000260261.1	195679566	rs1679295:195673470:C:G	-0.122623	3.4e-07	0.000963429
3	ENSG00000260261.1	195679566	rs141373657:195682802:C:G	0.148025	7.79e-08	0.0011231
4	ENSG00000013288.4	6576902	rs11722227:6614756:G:C	-0.814267	4.07e-16	6.78431e-10
4	ENSG00000038002.4	178363657	rs13106192:178362122:C:G	-0.990434	4.24e-24	6.78431e-10
4	ENSG00000038002.4	178363657	rs58161962:178362310:A:ACACTTCAAGCAT	-0.373238	2.88e-20	0.000612209
4	ENSG00000038002.4	178363657	rs11131799:178363378:G:A	1.11774	2.07e-26	0.00116092
4	ENSG00000056050.6	170679104	rs11540095:170678993:T:C	-2.43554	2.94e-20	6.78431e-10
4	ENSG00000059691.7	152682175	rs12331037:152663971:G:A	1.16228	2e-14	6.78431e-10
4	ENSG00000059691.7	152682175	rs3811748:152329514:T:A	2.06607	1.56e-10	6.78431e-10
4	ENSG00000074966.6	48136273	rs12332001:48131429:G:A	-0.114659	3.66e-06	0.000822919
4	ENSG00000085871.4	140586922	rs1000222:140587985:G:A	-1.77653	3.49e-09	6.78431e-10
4	ENSG00000087008.10	8442450	rs827000:8368869:C:T	1.5224	5.97e-13	6.78431e-10
4	ENSG00000087008.10	8442450	rs3103070:8508825:A:G	-0.737337	3.76e-09	0.000298394
4	ENSG00000091490.6	25865382	rs13147067:25877086:A:T	8.55936	6.57e-21	6.78431e-10
4	ENSG00000109265.7	57036361	rs73155600:56915061:C:A	0.046061	1.23e-06	4.17458e-05
4	ENSG00000109265.7	57036361	rs41326146:56886162:C:T	0.0535028	9.27e-07	0.000849241
4	ENSG00000109332.15	103790053	rs58507240:104188561:G:A	57.2547	1.89e-07	0.000135117
4	ENSG00000109390.7	140223705	rs4574351:140244835:C:G	2.84849	9.19e-07	1.22124e-05
4	ENSG00000109519.7	7069924	rs2358718:7068743:G:T	-3.04837	1.7e-17	6.78431e-10
4	ENSG00000109519.7	7069924	rs868489:7055253:C:T	-2.23591	1.62e-06	0.000426616
4	ENSG00000109667.7	10056560	rs60045583:9971950:G:A	0.082725	8.98e-06	1.87482e-06
4	ENSG00000109667.7	10056560	rs12509713:10107069:C:T	0.0722999	3.08e-07	7.84514e-05
4	ENSG00000109674.3	178230990	rs35686329:178262805:T:C	0.371654	9.67e-08	6.78431e-10
4	ENSG00000109684.9	10686489	rs35755918:10690918:C:G	-0.493599	9.68e-06	4.46134e-05
4	ENSG00000109686.11	152149182	rs77490361:152066736:G:A	0.0353855	3.56e-06	0.000100289
4	ENSG00000109689.10	26859300	rs9790789:26861656:A:C	-1.58264	7.39e-14	6.78431e-10
4	ENSG00000109689.10	26859300	rs13114545:26845759:C:A	0.967282	5.31e-13	0.000465114
4	ENSG00000109814.7	39529931	rs17438829:39526467:T:G	3.26124	1.46e-07	6.78431e-10
4	ENSG00000118564.10	15683302	rs35929560:15904916:A:G	-2.36688	1.33e-07	6.78431e-10
4	ENSG00000118579.6	17616254	rs13127157:17618049:A:G	-2.02685	1.01e-06	6.47078e-07
4	ENSG00000118785.8	88896802	rs11439060:88896707:T:TG	0.0740489	8.78e-08	6.78431e-10
4	ENSG00000121895.7	39034542	rs2254075:39030183:A:G	-2.66188	3.82e-22	6.78431e-10
4	ENSG00000121897.9	39460620	rs12513342:39449406:T:C	-0.543147	2.63e-07	6.78431e-10
4	ENSG00000123737.8	122722472	rs6839054:122663628:C:T	2.66572	9.73e-06	0.000127358
4	ENSG00000127415.8	980785	rs11724804:965779:G:A	0.138349	9.26e-06	1.63285e-05
4	ENSG00000127418.9	1003724	rs6815946:995305:T:C	-0.602671	3.06e-09	6.78431e-10
4	ENSG00000127418.9	1003724	rs11724804:965779:G:A	0.371604	1.92e-09	1.27197e-06
4	ENSG00000128039.6	56212276	rs201174794:56212370:G:GCGCGTCCCCGCCCCGCGC	1.3421	5.44e-27	6.78431e-10
4	ENSG00000128039.6	56212276	rs71664293:56293696:G:GAGAC	0.861094	1.45e-58	6.78431e-10
4	ENSG00000128039.6	56212276	rs111336389:56217341:G:T	0.910634	3.29e-26	6.78431e-10
4	ENSG00000128039.6	56212276	rs12505266:56412169:C:T	0.430777	1.28e-11	6.78431e-10
4	ENSG00000132406.7	4249950	rs2916466:4249483:C:T	1.28911	1.55e-08	6.78431e-10
4	ENSG00000137441.7	15970932	rs78771188:16354643:A:G	0.328032	9.92e-06	0.000582754
4	ENSG00000137449.10	15004298	rs13144360:15057867:T:C	0.353009	4.7e-06	1.80824e-05
4	ENSG00000137462.6	154622652	rs1898832:154617263:T:C	-0.0840701	1.5e-06	1.76541e-05
4	ENSG00000138639.13	86396267	rs12506100:86564034:A:C	-0.694213	9.43e-12	6.78431e-10
4	ENSG00000138639.13	86396267	rs1548107:86481224:G:C	0.409124	3.63e-10	0.000756088
4	ENSG00000138640.10	90032549	rs72668111:89985301:A:C	0.491128	8.58e-06	0.000181562
4	ENSG00000138678.6	84457067	rs28458922:84537157:G:A	0.415983	4.43e-06	6.78431e-10
4	ENSG00000138685.7	123747863	rs2922979:123748616:C:G	-0.257678	3.59e-23	6.78431e-10
4	ENSG00000138686.5	122791652	rs3811742:122722693:C:G	0.266953	4.32e-06	6.78431e-10
4	ENSG00000138722.5	90800683	rs920624:90748195:T:A	-0.116893	2.77e-07	6.78431e-10
4	ENSG00000138735.11	120550146	rs76837541:120375428:A:G	-0.111861	9.2e-08	6.78431e-10
4	ENSG00000138744.8	76862204	rs28564530:76988570:A:G	-1.71227	6.48e-08	6.78431e-10
4	ENSG00000138744.8	76862204	rs11732759:76856440:T:A	1.44302	2.89e-12	6.78431e-10
4	ENSG00000138772.8	79472673	rs35918068:79473734:TA:T	0.374931	2.65e-07	6.78431e-10
4	ENSG00000138801.4	108641608	rs2074372:108641169:C:G	11.101	1.67e-06	4.18766e-06
4	ENSG00000138823.7	100484918	rs17029173:100509321:T:G	-0.313062	9.56e-06	1.89731e-05
4	ENSG00000145214.9	980683	rs11724804:965779:G:A	0.682856	1.04e-38	6.78431e-10
4	ENSG00000145214.9	980683	rs34509509:888361:C:A	0.221287	8.73e-07	0.000406469
4	ENSG00000145244.7	47840123	rs62298965:48124838:C:T	0.0261567	9.9e-06	6.93853e-05
4	ENSG00000145246.8	47487305	rs11729247:47550774:T:C	1.30139	1.83e-06	6.78431e-10
4	ENSG00000145246.8	47487305	rs28457819:47418991:T:C	-0.938221	1.21e-06	0.000137816
4	ENSG00000145284.7	83720010	rs6535407:83813038:G:A	0.903327	1.96e-17	6.78431e-10
4	ENSG00000145284.7	83720010	rs4314275:83760957:G:A	-0.784028	8.14e-19	0.00288704
4	ENSG00000145287.6	84058228	rs11099582:84142744:G:A	14.7743	4.59e-10	6.78431e-10
4	ENSG00000145335.11	90759466	rs920624:90748195:T:A	-0.240522	8.54e-06	6.78431e-10
4	ENSG00000145354.5	103790135	rs223386:103750268:C:T	1.69002	1.96e-07	6.78431e-10
4	ENSG00000145358.2	101111939	rs3749601:101111595:G:C	-0.18295	6.89e-10	6.78431e-10
4	ENSG00000145358.2	101111939	rs9999443:101090391:C:A	-0.301968	1.42e-18	6.78431e-10
4	ENSG00000145365.8	113207059	rs6834298:113199691:C:T	-6.81923	9.96e-17	6.78431e-10
4	ENSG00000145365.8	113207059	rs909031:113206140:C:G	-6.86617	3.06e-10	6.78431e-10
4	ENSG00000145365.8	113207059	rs139770772:112779095:G:GT	-4.06886	3.54e-06	0.00373706
4	ENSG00000145386.5	122745087	rs3811742:122722693:C:G	-1.70394	1.86e-08	6.78431e-10
4	ENSG00000145476.10	187112674	rs10471184:187122904:A:G	-0.494985	1.25e-07	6.78431e-10
4	ENSG00000145476.10	187112674	rs28545770:187111692:G:A	0.339572	9.82e-09	6.78431e-10
4	ENSG00000145476.10	187112674	rs3736455:187122319:T:G	-0.398734	8.2e-21	6.78431e-10
4	ENSG00000145476.10	187112674	rs7663027:187112629:G:C	-0.507327	2.41e-19	6.78431e-10
4	ENSG00000145476.10	187112674	rs4997689:187125428:C:T	-0.412989	5.97e-12	7.86716e-05
4	ENSG00000145476.10	187112674	rs4862658:187099609:G:A	0.259056	1.25e-12	0.000451607
4	ENSG00000145476.10	187112674	rs34523341:187051803:G:A	0.261942	9.8e-06	0.00076574
4	ENSG00000145476.10	187112674	rs34080216:187397009:C:T	0.423983	5.75e-07	0.00202165
4	ENSG00000151470.7	130014472	rs34638497:130020042:A:AG	-1.86696	4.01e-09	6.78431e-10
4	ENSG00000151552.7	17513857	rs2597781:17514247:T:C	-2.27601	7.73e-11	6.78431e-10
4	ENSG00000151552.7	17513857	rs67496406:17513757:CG:C	-3.74757	1.39e-19	6.78431e-10
4	ENSG00000151725.6	185655287	rs2720379:185569272:G:A	-4.71517	4.44e-32	6.78431e-10
4	ENSG00000151725.6	185655287	rs56368159:185654827:T:G	-4.22678	2.07e-18	6.78431e-10
4	ENSG00000151725.6	185655287	rs60407693:185571645:A:AT	5.2878	1.93e-16	6.78431e-10
4	ENSG00000151725.6	185655287	rs6552811:185653351:T:A	7.70687	1.11e-26	6.78431e-10
4	ENSG00000151725.6	185655287	rs6552812:185653568:C:T	7.2234	1.97e-23	6.78431e-10
4	ENSG00000151725.6	185655287	rs7699646:185655755:A:G	3.52376	2.03e-42	6.78431e-10
4	ENSG00000151725.6	185655287	rs13132523:185620401:G:A	4.0277	2.89e-61	0.000301093
4	ENSG00000151725.6	185655287	rs4862409:185661607:T:C	-1.97755	3.99e-25	0.000947663
4	ENSG00000151806.9	44680444	rs138839217:44747451:C:T	-1.30863	1.09e-06	1.31559e-05
4	ENSG00000153130.12	141178440	rs16998464:141348437:A:G	-3.9283	1.61e-11	6.78431e-10
4	ENSG00000154553.8	186456766	rs3186:186508723:G:T	0.0938168	8.77e-07	6.78431e-10
4	ENSG00000155016.12	108852525	rs202126062:108861767:GT:G	-0.273322	4e-07	6.78431e-10
4	ENSG00000155275.14	8437867	rs13138929:8565966:T:C	-0.304903	2.94e-06	7.88999e-06
4	ENSG00000155275.14	8437867	rs11721974:8524209:G:C	-0.344074	6.18e-07	9.70806e-05
4	ENSG00000157426.8	57253666	rs11728110:57293077:T:G	-0.357521	4.96e-07	1.85407e-05
4	ENSG00000159733.9	2420390	rs7669749:2436042:C:A	0.21538	1.58e-10	6.78431e-10
4	ENSG00000163138.13	20697905	rs143889232:20729988:A:AT	-1.15262	2.84e-08	6.78431e-10
4	ENSG00000163138.13	20697905	rs11733425:20607391:A:G	-0.511883	4.9e-06	0.00435514
4	ENSG00000163281.6	44728612	rs11942428:44580439:T:C	-0.722229	9.77e-07	6.78431e-10
4	ENSG00000163322.9	84444501	rs7691492:84411233:C:T	0.404511	7.59e-07	6.78431e-10
4	ENSG00000163322.9	84444501	rs9683689:84434587:G:A	1.82139	5.84e-08	0.0012459
4	ENSG00000163945.10	1341054	rs1064839:1019697:C:G	0.387123	1.55e-06	0.00106746
4	ENSG00000164111.9	122618268	rs10019849:122628483:G:A	18.0406	2.49e-14	6.78431e-10
4	ENSG00000164111.9	122618268	rs1031923:122647904:T:C	14.4608	3.74e-12	6.78431e-10
4	ENSG00000164111.9	122618268	rs2306413:122617493:T:C	-13.184	6.9e-14	6.78431e-10
4	ENSG00000164111.9	122618268	rs12511956:122606943:C:T	-6.91619	2.4e-08	0.0011841
4	ENSG00000164144.10	153701089	rs80127385:153802060:A:G	0.546926	3.69e-06	8.3944e-06
4	ENSG00000169026.8	683230	rs80264645:605287:C:T	0.111003	1.18e-06	6.78431e-10
4	ENSG00000169245.4	76944650	rs11732759:76856440:T:A	2.18661	5.37e-09	6.78431e-10
4	ENSG00000169245.4	76944650	rs28564530:76988570:A:G	-1.48105	6.16e-07	0.00319051
4	ENSG00000170846.11	6675178	rs35072066:6678588:CG:C	-0.246986	1.11e-07	4.18766e-06
4	ENSG00000170846.11	6675178	rs11946525:6673552:G:A	0.586789	6.49e-08	8.57704e-05
4	ENSG00000171476.16	57548065	rs144818228:57521972:GGCTCAGCC:G	0.265097	6.54e-14	6.78431e-10
4	ENSG00000172007.5	140374386	rs4574351:140244835:C:G	-0.244537	1.18e-08	6.78431e-10
4	ENSG00000173085.9	84206067	rs11099582:84142744:G:A	1.12892	7.19e-12	6.78431e-10
4	ENSG00000174123.6	38784611	rs112889978:38864090:C:T	7.45769	4.4e-06	1.17647e-05
4	ENSG00000174125.3	38858438	rs112889978:38864090:C:T	2.65092	1.2e-09	6.78431e-10
4	ENSG00000174130.7	38858438	rs112889978:38864090:C:T	3.58309	6.89e-12	6.78431e-10
4	ENSG00000174137.8	1686029	rs7662657:1738050:C:T	-0.530311	9.07e-33	6.78431e-10
4	ENSG00000178343.4	42399856	rs17592919:42490704:A:G	0.258845	9.33e-08	6.78431e-10
4	ENSG00000178343.4	42399856	rs6850460:42295915:A:G	-0.167674	5.04e-07	0.000216168
4	ENSG00000179979.6	1385340	rs28493051:1331030:A:C	0.94632	1.7e-14	0.000284124
4	ENSG00000181826.5	37687998	rs10050293:37604861:G:A	-0.133017	1.35e-09	6.78431e-10
4	ENSG00000181826.5	37687998	rs73230538:37643601:C:T	0.0996629	9.63e-09	0.000204816
4	ENSG00000189157.8	77135193	rs10019833:77357592:T:C	0.0425744	8.79e-06	3.5102e-05
4	ENSG00000196620.4	69536346	rs62317884:69356386:C:A	2.0242	1.82e-58	6.78431e-10
4	ENSG00000196810.3	1243088	rs11721789:1254414:C:A	0.345472	3.45e-06	7.88999e-06
4	ENSG00000197712.6	38869298	rs112889978:38864090:C:T	0.383422	9.84e-07	6.78431e-10
4	ENSG00000197888.2	69434245	rs62317884:69356386:C:A	5.7792	4.66e-58	6.78431e-10
4	ENSG00000198189.6	88312538	rs7691791:88286409:C:T	0.730769	2.38e-06	0.00186845
4	ENSG00000205959.3	8483997	rs3103070:8508825:A:G	0.0172434	3.13e-06	4.99006e-05
4	ENSG00000214273.4	190962497	rs114391261:190939082:G:C	0.0453719	1.71e-06	6.78431e-10
4	ENSG00000226950.2	53578597	rs10028122:53578009:G:A	4.08863	5.2e-07	6.78431e-10
4	ENSG00000227725.2	68904262	rs972072:68617365:T:G	-0.682335	5.29e-06	3.43652e-05
4	ENSG00000229450.2	120299287	rs76837541:120375428:A:G	0.130828	1.29e-28	6.78431e-10
4	ENSG00000234492.3	109541616	rs3796933:109542003:T:C	-0.0236033	1.87e-07	6.78431e-10
4	ENSG00000236296.2	144480625	rs62337401:144436514:C:T	-0.346442	1.06e-17	6.78431e-10
4	ENSG00000236296.2	144480625	rs17017927:144501206:T:G	0.131707	2.88e-08	0.000893078
4	ENSG00000236941.3	165869231	rs4425332:165870669:G:A	0.344998	1.95e-12	6.78431e-10
4	ENSG00000236941.3	165869231	rs6848637:165877963:T:C	0.361475	2.51e-08	6.78431e-10
4	ENSG00000240005.1	26862221	rs9790789:26861656:A:C	-0.118056	1e-18	6.78431e-10
4	ENSG00000242083.2	57222301	rs9654332:57536635:C:T	4.63494	4.31e-08	6.78431e-10
4	ENSG00000244459.2	1581980	rs7662657:1738050:C:T	-0.0463835	2.52e-08	6.78431e-10
4	ENSG00000245293.2	108899955	rs6533364:109265568:T:C	-0.0442889	8.57e-09	6.78431e-10
4	ENSG00000245685.2	190861426	rs1138726:190862083:T:C	0.0373249	5.47e-07	6.78431e-10
4	ENSG00000245954.2	153021906	rs35296212:153075714:T:G	-0.0498091	5.27e-07	2.84514e-05
4	ENSG00000245954.2	153021906	rs72738138:153182102:T:G	-0.0503034	4.37e-06	6.17675e-05
4	ENSG00000245958.2	120375946	rs76837541:120375428:A:G	-0.718624	2.19e-08	6.78431e-10
4	ENSG00000245958.2	120375946	rs13107334:120424580:T:G	0.499849	3.29e-06	0.00324578
4	ENSG00000246375.2	89206094	rs36111742:89152718:A:G	0.0451501	9.57e-13	6.78431e-10
4	ENSG00000246375.2	89206094	rs6532064:89236855:C:T	0.0371552	2.95e-07	6.78431e-10
4	ENSG00000246375.2	89206094	rs7661312:89201007:T:G	0.0327515	4.59e-11	6.78431e-10
4	ENSG00000246375.2	89206094	rs7682161:89191346:T:C	0.1106	1.28e-46	6.78431e-10
4	ENSG00000246375.2	89206094	rs10022105:89169299:T:C	0.0165826	7.59e-23	0.03082
4	ENSG00000246560.2	103749212	rs223386:103750268:C:T	0.0866074	1.1e-13	6.78431e-10
4	ENSG00000246560.2	103749212	rs139595603:104110127:G:A	0.0405185	4.27e-09	0.00438306
4	ENSG00000248283.1	42564479	rs7693893:42612809:A:C	0.0294181	2.22e-07	3.62803e-06
4	ENSG00000248283.1	42564479	rs13135410:42565734:A:G	0.0323082	2.19e-09	0.00135589
4	ENSG00000248375.1	53586998	rs10028122:53578009:G:A	-0.0954934	3.06e-07	9.84814e-06
4	ENSG00000248971.1	103651328	rs223386:103750268:C:T	-0.0312108	4.27e-06	1.54327e-05
4	ENSG00000249096.1	185291024	rs1105754:185303531:T:G	-0.669364	6.87e-33	6.78431e-10
4	ENSG00000249096.1	185291024	rs17624012:185286768:G:A	0.927192	1.83e-31	6.78431e-10
4	ENSG00000249096.1	185291024	rs793915:185276203:T:C	-0.74172	2.56e-13	6.78431e-10
4	ENSG00000249311.2	137277491	4:137256099:GTTC:G	2.84779	1.14e-08	0.000553428
4	ENSG00000249334.1	10686627	rs35755918:10690918:C:G	-0.138811	7e-06	1.03387e-05
4	ENSG00000249334.1	10686627	rs6828448:10731858:A:C	-0.138634	9.31e-06	3.80877e-05
4	ENSG00000249341.1	54525375	rs1996005:54506995:T:A	-0.248167	1.82e-14	6.78431e-10
4	ENSG00000249341.1	54525375	rs2590783:54559738:C:T	0.342849	1.5e-29	6.78431e-10
4	ENSG00000249341.1	54525375	rs2668532:54556087:T:C	0.13731	4.73e-06	6.47078e-07
4	ENSG00000249341.1	54525375	rs2246770:54556883:T:C	0.378949	7.48e-31	0.0419431
4	ENSG00000249509.1	113436541	rs6854311:113545454:T:C	-0.253002	5.6e-06	6.78431e-10
4	ENSG00000249548.1	1246779	rs11721789:1254414:C:A	0.0295787	4.38e-08	6.78431e-10
4	ENSG00000249592.1	775637	rs11934187:771053:G:A	-0.468179	6.45e-07	6.78431e-10
4	ENSG00000249592.1	775637	rs4690291:701388:T:C	0.24455	8.25e-06	0.0073328
4	ENSG00000249685.1	39135533	rs2890659:39127021:T:C	6	1.36e-10	6.78431e-10
4	ENSG00000249700.1	56251747	rs71664293:56293696:G:GAGAC	0.0894165	4.4e-13	6.78431e-10
4	ENSG00000249700.1	56251747	rs201174794:56212370:G:GCGCGTCCCCGCCCCGCGC	0.0878088	1.61e-13	4.66249e-05
4	ENSG00000249863.1	37869804	rs10023025:37857802:T:C	-0.0634185	5.53e-06	1.9389e-05
4	ENSG00000249896.1	6202460	rs6816740:6211855:T:A	0.0279293	5.42e-07	1.31559e-05
4	ENSG00000250050.1	25721367	rs13147067:25877086:A:T	0.0203917	1.26e-08	6.78431e-10
4	ENSG00000250131.1	178366133	rs115852940:178366622:C:G	0.0423932	6.44e-06	3.35748e-05
4	ENSG00000250312.2	124386	rs61792240:128619:A:G	0.563777	6.33e-16	6.78431e-10
4	ENSG00000250317.3	25863452	rs6830804:25916382:C:T	-2.41959	3.69e-11	6.78431e-10
4	ENSG00000250326.1	144106014	rs35381563:144111415:ATAG:A	-0.0915065	1.69e-07	6.78431e-10
4	ENSG00000250412.1	120255484	rs76837541:120375428:A:G	0.284549	3.33e-08	6.78431e-10
4	ENSG00000250412.1	120255484	rs77496884:120011100:A:G	0.213315	3.38e-06	0.0019106
4	ENSG00000250413.1	10008106	rs60045583:9971950:G:A	0.167383	2.28e-16	6.78431e-10
4	ENSG00000250413.1	10008106	rs12509713:10107069:C:T	0.114741	2.41e-13	1.89731e-05
4	ENSG00000250566.1	69383365	rs62317884:69356386:C:A	0.0406884	2.67e-18	6.78431e-10
4	ENSG00000250896.1	11373599	rs2696710:11254145:C:A	-19.5359	8.35e-06	0.000960265
4	ENSG00000251230.1	185776905	rs6552833:185773528:G:A	-0.141859	3.51e-07	6.78431e-10
4	ENSG00000251230.1	185776905	rs6852527:185772925:G:A	0.157072	1.85e-08	9.92213e-05
4	ENSG00000251580.1	6675557	rs1133576:6675421:C:T	-0.230111	9.52e-13	6.78431e-10
4	ENSG00000251580.1	6675557	rs4689510:6680577:T:C	0.0653307	3.74e-08	0.00523305
4	ENSG00000251615.1	8359103	rs78099127:8366265:C:T	0.0761218	9.13e-16	6.78431e-10
4	ENSG00000251615.1	8359103	rs2280569:8367082:C:T	0.173153	4.69e-17	0.0194584
4	ENSG00000256043.2	156875069	rs7670813:156874681:A:G	-0.40266	1.78e-06	1.9389e-05
4	ENSG00000256043.2	156875069	rs62326187:156862556:T:G	-3.42624	4.28e-07	0.00220207
4	ENSG00000256143.1	125423	rs10009670:125987:T:C	-0.128092	1.68e-11	6.78431e-10
4	ENSG00000256143.1	125423	rs17745701:116981:C:G	-0.168871	1.76e-20	6.78431e-10
4	ENSG00000259959.1	47846356	rs6447587:47841437:T:G	-0.0601968	9.89e-10	6.78431e-10
4	ENSG00000259959.1	47846356	rs150410762:47518822:CAT:C	0.0458276	2.48e-06	0.000378198
4	ENSG00000259959.1	47846356	rs12512884:47931659:G:T	0.0418081	1.77e-10	0.000983437
4	ENSG00000259959.1	47846356	rs12643755:47674150:A:G	-0.0308055	2.37e-06	0.00223215
4	ENSG00000260265.1	76009927	rs62318574:76364527:T:A	0.0766102	1.77e-06	0.00377831
4	ENSG00000260303.1	146977914	rs6855750:146980183:T:C	0.0673344	1.38e-07	6.78431e-10
4	ENSG00000260303.1	146977914	rs72725795:146980216:C:T	-0.111803	3.56e-09	6.78431e-10
4	ENSG00000261490.1	10074643	rs35758343:10119404:T:C	0.0508182	1.45e-07	6.78431e-10
4	ENSG00000261490.1	10074643	rs10805346:9920347:T:C	-0.0353393	3.63e-09	0.00024003
4	ENSG00000261643.1	3506184	rs2699411:3498170:C:T	-0.0541367	2.68e-07	6.78431e-10
4	ENSG00000261643.1	3506184	rs76727478:3500874:G:T	-0.0455858	3.04e-07	0.00268641
5	ENSG00000027847.8	177027101	rs2270803:177151456:C:T	-0.64266	9.72e-10	6.78431e-10
5	ENSG00000038382.12	14143811	rs697552:14046176:T:C	-2.16079	9.81e-06	3.24016e-05
5	ENSG00000039319.12	79703832	rs9293796:79282798:G:C	0.957657	3.71e-06	3.16131e-05
5	ENSG00000043143.14	133860003	rs62381443:133876059:C:T	1.48751	5.09e-13	6.78431e-10
5	ENSG00000043143.14	133860003	rs72155869:133892728:CCA:C	-1.57976	3.65e-13	6.78431e-10
5	ENSG00000043143.14	133860003	rs13186030:133889241:C:A	-1.12809	9e-18	0.00133893
5	ENSG00000049192.9	64777747	rs6884770:64425765:G:T	0.135382	2.87e-06	1.27197e-06
5	ENSG00000050767.11	178017556	rs2913855:177664093:C:G	0.01525	7.03e-06	3.62803e-06
5	ENSG00000053108.11	132948255	5:133148812:GCCTCCTGTCCAATGGAGGAGAGT:TCCTCCTGTCCAATGGAGGAGAGT	0.0888022	1.22e-13	6.78431e-10
5	ENSG00000053108.11	132948255	rs10751463:133220528:C:T	0.036094	4.4e-11	6.78431e-10
5	ENSG00000053108.11	132948255	rs3851487:133160622:C:T	-0.0508535	2.64e-24	6.78431e-10
5	ENSG00000053108.11	132948255	rs62375883:133142179:T:C	0.0600304	6.32e-07	6.78431e-10
5	ENSG00000062194.10	56469775	rs7730981:56470887:C:G	-1.55346	1.17e-06	1.22124e-05
5	ENSG00000064652.6	122179134	rs17149748:122267367:A:G	0.986828	7.89e-07	1.40807e-05
5	ENSG00000066230.6	524447	rs10474783:473580:C:T	0.37755	4.4e-27	6.78431e-10
5	ENSG00000066230.6	524447	rs11746373:491826:G:C	-0.167221	2.14e-06	1.22124e-05
5	ENSG00000067113.12	54830878	rs334892:54528393:G:C	-0.338941	5.63e-09	6.78431e-10
5	ENSG00000067113.12	54830878	rs3804264:54742941:G:A	0.166859	2.49e-08	0.00100483
5	ENSG00000072682.12	131631008	rs6897575:131604535:C:T	1.43023	4.74e-06	6.78431e-10
5	ENSG00000073578.10	218356	rs2672737:356381:C:T	-10.6566	3.83e-06	0.0089022
5	ENSG00000078795.12	137223657	rs4074483:137575735:T:C	0.122288	9.46e-07	6.78431e-10
5	ENSG00000079215.8	36606457	rs4869687:36690598:G:C	-0.124675	3.51e-07	6.78431e-10
5	ENSG00000079215.8	36606457	rs1529461:36689363:A:G	-0.148363	4.7e-11	3.62803e-06
5	ENSG00000081791.4	141303373	rs351259:141310649:T:C	-3.54955	1.8e-21	6.78431e-10
5	ENSG00000081791.4	141303373	rs445310:141300906:G:A	-2.78516	3.98e-06	6.78431e-10
5	ENSG00000081791.4	141303373	rs3761760:141302336:T:C	1.70934	9.23e-07	3.62803e-06
5	ENSG00000081791.4	141303373	rs3761761:141302539:G:A	1.69357	2.28e-08	0.00241781
5	ENSG00000082074.10	39274630	rs187451:39302930:T:G	-0.683326	3.1e-06	8.88494e-06
5	ENSG00000112874.5	102898494	rs73190066:102882745:G:T	-1.25233	2.97e-17	6.78431e-10
5	ENSG00000112874.5	102898494	rs72782538:102897899:T:C	1.04482	1.93e-07	1.87482e-06
5	ENSG00000112977.11	10761384	rs2083235:10790419:A:G	5.62274	1.13e-11	6.78431e-10
5	ENSG00000112977.11	10761384	rs5745281:10684841:C:T	-4.84678	1.19e-11	6.78431e-10
5	ENSG00000112977.11	10761384	rs5745297:10680997:G:A	8.46796	5.72e-26	6.78431e-10
5	ENSG00000112977.11	10761384	rs6881964:10687002:A:T	-3.63288	1.19e-16	6.78431e-10
5	ENSG00000112992.10	43602791	rs6860493:43602713:T:C	-3.50276	6.49e-09	6.78431e-10
5	ENSG00000112992.10	43602791	rs16873361:43483378:T:A	4.81626	3.71e-06	8.48756e-05
5	ENSG00000113070.6	139726216	rs1432874:139611280:G:A	0.0964117	9.38e-06	8.88494e-06
5	ENSG00000113231.9	76506274	rs335655:76761403:G:C	-0.0833658	2.43e-07	6.78431e-10
5	ENSG00000113296.10	79287134	rs2471109:79259344:T:C	-0.0694092	9.79e-15	6.78431e-10
5	ENSG00000113296.10	79287134	rs256439:79366080:T:C	-0.0530664	2.16e-06	8.3944e-06
5	ENSG00000113318.8	79950467	rs6151599:79951032:A:G	-0.381928	4.73e-11	6.78431e-10
5	ENSG00000113494.12	35230794	rs7710279:35238245:T:C	0.195927	2.61e-07	6.87264e-06
5	ENSG00000113494.12	35230794	rs10472951:35234477:A:T	0.389075	6.54e-10	5.25723e-05
5	ENSG00000113504.13	1112172	rs6864465:1110797:T:C	-3.70541	3.15e-14	6.78431e-10
5	ENSG00000113504.13	1112172	rs6883753:1111657:G:A	3.24048	2.66e-08	6.78431e-10
5	ENSG00000113504.13	1112172	rs35188965:1104938:C:T	-4.32542	6.56e-20	0.000113402
5	ENSG00000113638.8	40756077	rs10737963:40716153:C:A	-0.39877	5.75e-07	6.78431e-10
5	ENSG00000113645.8	167718656	rs9313402:167657026:C:A	0.413737	6.43e-06	4.32662e-05
5	ENSG00000113721.7	149535423	rs11167497:149533976:G:T	-0.274973	1.29e-08	6.78431e-10
5	ENSG00000113721.7	149535423	rs3776075:149518824:T:G	-0.104819	8.67e-08	0.00321008
5	ENSG00000113734.13	172571445	rs72814179:172489416:C:G	-1.0071	6.13e-12	6.78431e-10
5	ENSG00000113758.9	176901402	rs449351:176872591:T:C	-1.87142	2.1e-06	1.45243e-05
5	ENSG00000123213.16	65018023	rs2591928:65040267:A:G	1.11129	8.7e-06	3.84312e-05
5	ENSG00000123219.7	64858998	rs16893969:64858889:C:A	3.32115	4.87e-16	6.78431e-10
5	ENSG00000123219.7	64858998	rs62369011:64845427:C:T	2.17456	7.69e-18	0.000670185
5	ENSG00000124275.10	7851299	rs1801394:7870973:A:G	-3.33531	3.96e-12	6.78431e-10
5	ENSG00000129596.4	115152651	rs12654416:115077206:T:C	0.0542092	9.8e-07	6.78431e-10
5	ENSG00000129596.4	115152651	rs56104517:114976117:C:G	0.0326451	8.54e-06	0.000557914
5	ENSG00000129625.8	112258236	rs149190:112256814:A:G	2.28437	4.87e-08	6.78431e-10
5	ENSG00000129625.8	112258236	rs149502:112269219:T:C	2.79403	2.08e-12	2.10805e-05
5	ENSG00000131435.8	131593364	rs6897575:131604535:C:T	-0.887579	7.53e-09	6.78431e-10
5	ENSG00000131435.8	131593364	rs11242124:132025904:T:A	-0.592904	2.59e-06	0.000111857
5	ENSG00000131435.8	131593364	rs157578:131561322:G:C	0.665842	2.99e-07	0.0011098
5	ENSG00000131507.7	141488070	rs6884386:141437968:A:G	0.200314	6.58e-06	1.36224e-05
5	ENSG00000131711.10	71403061	rs11299534:71375471:CT:C	-1.34742	8.09e-10	6.78431e-10
5	ENSG00000131711.10	71403061	rs1217816:71388338:C:A	-1.63577	1.07e-14	0.000209231
5	ENSG00000132842.8	77590579	rs11746090:77339846:G:A	-1.76864	6.42e-08	6.78431e-10
5	ENSG00000134056.6	68513587	rs10692764:68574032:C:CTTTAT	-0.988903	5.45e-12	0.000263458
5	ENSG00000135074.11	157002783	rs11448089:156966773:A:AG	-2.17824	4e-12	6.78431e-10
5	ENSG00000135074.11	157002783	rs1422794:156936549:G:T	-1.46907	1.64e-12	6.62552e-05
5	ENSG00000135077.4	156569880	rs67677680:156493528:T:A	-1.03983	8.52e-07	1.22124e-05
5	ENSG00000142319.14	1445545	rs458334:1430093:A:G	0.0116463	1.64e-06	4.74723e-06
5	ENSG00000145736.9	70363516	rs6453406:70681217:C:T	-1.89124	8.65e-07	6.78431e-10
5	ENSG00000145777.10	110405760	rs7723819:110427347:G:A	-0.0378843	1.07e-07	6.78431e-10
5	ENSG00000145781.4	115420688	rs12517505:115423531:C:T	1.21047	9.1e-07	8.3944e-06
5	ENSG00000145781.4	115420688	rs254151:115642097:C:G	0.520608	2.06e-06	0.00332647
5	ENSG00000145817.10	143550278	rs79531954:143571353:G:A	-1.45263	2.84e-06	6.78431e-10
5	ENSG00000145882.6	148737570	rs352347:148725199:A:G	0.41501	2.88e-10	1.94508e-09
5	ENSG00000145934.11	166711804	rs279405:167135577:G:A	0.0647267	5.79e-06	7.88999e-06
5	ENSG00000146066.2	175815748	rs10603932:175814603:TAGGC:T	-18.0272	4.92e-26	6.78431e-10
5	ENSG00000146094.9	176938275	rs146506529:177355889:T:G	-4.26664	4.85e-06	2.7332e-05
5	ENSG00000152359.9	75013313	rs72633984:75005899:A:G	1.80198	2.39e-08	6.78431e-10
5	ENSG00000152495.6	110559351	rs62376847:110560707:A:G	2.47618	1.52e-11	6.78431e-10
5	ENSG00000153113.17	95865525	rs17086512:96015057:T:C	-5.91581	1.05e-06	6.78431e-10
5	ENSG00000153113.17	95865525	rs31249:96013931:C:T	4.78682	6.9e-06	0.00112265
5	ENSG00000153395.5	1524092	rs36989:1498859:A:G	-7.5088	2.08e-14	6.78431e-10
5	ENSG00000153395.5	1524092	rs56342902:1497352:A:G	-9.63457	4.24e-08	6.78431e-10
5	ENSG00000154122.8	14871887	rs10065666:14870691:G:C	1.50356	2.13e-06	6.78431e-10
5	ENSG00000155542.6	56205087	rs33320:56206529:C:T	0.514055	7.08e-21	6.78431e-10
5	ENSG00000155542.6	56205087	rs906631:56245803:C:G	-0.5347	4.58e-37	6.78431e-10
5	ENSG00000155542.6	56205087	rs11326963:56226824:CT:C	0.349361	1.01e-36	0.000382189
5	ENSG00000155850.7	149340300	rs1541915:149340090:G:T	0.091797	1.98e-07	6.78431e-10
5	ENSG00000155858.5	157170703	rs34482294:157171972:CTG:C	-0.0869783	3.34e-06	6.47078e-07
5	ENSG00000155858.5	157170703	rs11448089:156966773:A:AG	-0.0627122	7.16e-06	8.15782e-05
5	ENSG00000155858.5	157170703	rs138801397:157090959:G:C	-0.145801	2.06e-06	0.00026123
5	ENSG00000158497.2	143191726	rs161557:143200053:C:T	-0.298463	4.94e-07	6.78431e-10
5	ENSG00000164187.5	36152063	rs76003654:36083812:G:T	1.10491	6.62e-06	0.00107174
5	ENSG00000164253.8	76916436	rs6453319:76847499:A:C	3.29609	2.6e-08	1.67651e-05
5	ENSG00000164284.10	148724993	rs352347:148725199:A:G	0.279495	4.5e-08	1.27197e-06
5	ENSG00000164307.7	96143803	rs62376389:96144773:G:A	-5.89175	1.4e-06	6.78431e-10
5	ENSG00000164307.7	96143803	rs146925065:96110968:AAAAG:A	-6.10232	8.4e-29	6.78431e-10
5	ENSG00000164307.7	96143803	rs27039:96114550:G:A	-7.17626	1.39e-31	6.78431e-10
5	ENSG00000164307.7	96143803	rs10062964:96139066:C:T	-4.63349	1.12e-23	6.78431e-10
5	ENSG00000164308.12	96211643	rs2549779:96216387:A:G	-11.949	2.32e-39	6.78431e-10
5	ENSG00000164308.12	96211643	rs2549780:96216784:G:A	-8.31937	7.99e-29	6.78431e-10
5	ENSG00000164308.12	96211643	rs28049:96142935:G:A	6.21476	2.48e-09	6.78431e-10
5	ENSG00000164308.12	96211643	rs146925065:96110968:AAAAG:A	3.32811	9.44e-08	0.00165672
5	ENSG00000164338.5	72861268	rs2161095:72952033:C:T	0.402904	2.22e-08	6.78431e-10
5	ENSG00000164338.5	72861268	rs3108888:72895239:G:A	-0.388807	2.1e-09	0.000133043
5	ENSG00000164338.5	72861268	rs10072137:72894812:G:A	-0.467597	2.84e-06	0.002603
5	ENSG00000164338.5	72861268	rs35211645:72914263:G:C	0.419942	2.2e-11	0.00477148
5	ENSG00000164346.5	74062817	rs16872364:74160455:A:G	7.88302	6.87e-21	6.78431e-10
5	ENSG00000164347.11	74063196	rs16872364:74160455:A:G	-1.11455	8.74e-07	6.78431e-10
5	ENSG00000164509.9	55147207	rs66846694:55041943:G:A	0.0220258	1.24e-08	7.19746e-05
5	ENSG00000164574.11	153570290	rs113838947:153570667:GC:G	3.67988	5.3e-08	6.78431e-10
5	ENSG00000164574.11	153570290	rs4623204:153616972:G:A	2.25386	1.28e-06	0.000144122
5	ENSG00000164574.11	153570290	rs142880326:153625743:C:G	2.45024	2.77e-10	0.00406315
5	ENSG00000164587.7	149829319	rs13170300:149829311:G:A	-27.1327	3.31e-07	6.78431e-10
5	ENSG00000164587.7	149829319	rs74600056:150090164:T:G	35.9135	9.56e-06	0.000237683
5	ENSG00000164615.3	134074191	rs17167632:133930528:G:A	1.95504	2.22e-07	4.18766e-06
5	ENSG00000164615.3	134074191	rs12656013:134309116:G:A	1.5586	9.66e-09	0.00308868
5	ENSG00000164904.9	125931110	rs35109241:125941230:C:T	1.94053	8.4e-16	6.78431e-10
5	ENSG00000168246.5	171711075	rs10035786:171646432:C:T	0.566922	7.59e-06	4.74723e-06
5	ENSG00000168671.5	36071460	rs10045608:36071200:C:A	-0.0226316	1.5e-10	6.78431e-10
5	ENSG00000168671.5	36071460	rs150035642:36085882:G:A	0.0174985	9.24e-07	0.000819318
5	ENSG00000168724.10	34929698	rs2069464:34916059:T:G	5.29923	9.34e-18	6.78431e-10
5	ENSG00000168724.10	34929698	rs16870205:34993030:C:T	1.30204	3.45e-11	0.000364358
5	ENSG00000168916.10	124084500	rs10074013:124288193:A:G	-0.972807	1.31e-08	6.78431e-10
5	ENSG00000168944.10	122759286	rs7707090:122755606:G:A	-0.243666	2.09e-07	6.35148e-06
5	ENSG00000168944.10	122759286	rs80116414:122691568:T:A	-0.143077	1.65e-06	0.00231721
5	ENSG00000169131.6	178157703	rs60490559:178172513:C:T	0.249128	2.87e-07	0.00126919
5	ENSG00000169230.5	176730775	rs13190036:176737720:A:G	7.36111	1.49e-07	6.78431e-10
5	ENSG00000169230.5	176730775	rs28395268:176710547:C:G	5.95153	3.53e-11	5.31399e-05
5	ENSG00000169252.4	148206156	rs12654778:148205741:G:A	-0.0689267	4.29e-06	3.62803e-06
5	ENSG00000169567.7	130507428	rs2278060:130500751:A:C	7.61782	4.41e-06	7.88999e-06
5	ENSG00000170074.14	177210399	rs2270803:177151456:C:T	-0.838867	5.89e-07	6.78431e-10
5	ENSG00000170089.8	177236408	rs151025567:177262702:A:C	11.5879	6.12e-51	6.78431e-10
5	ENSG00000170089.8	177236408	rs60848556:177348602:A:G	15.1062	6.88e-45	6.78431e-10
5	ENSG00000170091.6	173472607	rs77091705:173661248:C:T	0.0218323	2.43e-06	0.00284287
5	ENSG00000170469.6	138739777	rs77306763:138402192:G:A	-0.550759	1.47e-06	5.28055e-06
5	ENSG00000170571.6	49739082	rs282561:50040778:T:C	-1.72387	1.97e-08	6.78431e-10
5	ENSG00000170571.6	49739082	rs11346399:49624292:GA:G	1.00248	9.81e-10	4.74723e-06
5	ENSG00000170571.6	49739082	rs2354525:49949720:C:T	-1.03911	5.02e-13	0.00266002
5	ENSG00000171368.10	693510	rs10665039:612803:C:CTG	-0.035068	1.15e-06	6.35148e-06
5	ENSG00000171368.10	693510	rs148520236:505015:GGACGCCTGTGCCTGGAAGAGCAGCA:G	0.0334344	4.23e-06	0.00160004
5	ENSG00000171368.10	693510	rs1709533:617708:G:A	-0.05981	9.82e-09	0.00413038
5	ENSG00000171421.7	1801480	rs4277951:1798022:G:T	3.96849	4.04e-17	6.78431e-10
5	ENSG00000171421.7	1801480	rs4975843:1782562:G:A	-2.73652	9.3e-23	6.78431e-10
5	ENSG00000171421.7	1801480	rs11953620:1818630:C:T	11.2301	3.02e-29	0.000572352
5	ENSG00000171522.5	40679600	rs7725052:40487270:C:T	0.313485	1.51e-06	6.78431e-10
5	ENSG00000171617.8	73937249	rs6877770:73785215:G:A	2.32873	2.59e-13	6.78431e-10
5	ENSG00000172058.10	70196492	rs182361411:69935628:C:T	-1.1685	6.42e-06	0.00169187
5	ENSG00000172062.12	70220768	rs6453406:70681217:C:T	-2.31204	6.08e-06	0.00335732
5	ENSG00000172239.9	43557860	rs3054071:43579731:A:G	0.965235	2.97e-07	6.78431e-10
5	ENSG00000173221.9	95158709	rs28926210:95153223:G:A	7.83241	1.87e-13	6.78431e-10
5	ENSG00000174136.7	98104354	rs3909280:97920490:C:T	0.260904	1.09e-07	6.78431e-10
5	ENSG00000174136.7	98104354	rs40807:97981799:A:C	-0.170465	3.03e-07	0.00245386
5	ENSG00000176049.10	147162338	rs34312648:147161087:TCA:T	0.083884	4.98e-10	6.78431e-10
5	ENSG00000176049.10	147162338	rs2436410:147144676:C:T	0.0571354	5.39e-09	3.69592e-05
5	ENSG00000176928.4	74326724	rs4565192:74250573:T:C	0.0118011	3.32e-06	5.28055e-06
5	ENSG00000177721.3	43043272	rs116321764:43008743:C:G	0.216811	4.14e-07	1.87482e-06
5	ENSG00000177721.3	43043272	rs4326151:43208507:A:C	0.0843735	5.65e-06	0.00117514
5	ENSG00000178015.4	94955782	rs2287695:94957676:A:T	0.0561518	1.55e-06	3.5102e-05
5	ENSG00000178338.6	178286954	rs13157356:178287365:G:T	-0.253019	5.21e-07	6.78431e-10
5	ENSG00000182578.8	149492935	rs4705404:149381952:A:C	-0.0862701	3.53e-07	6.78431e-10
5	ENSG00000182578.8	149492935	rs7719910:149445987:G:T	0.140728	1.46e-14	6.78431e-10
5	ENSG00000182578.8	149492935	rs10043508:149463873:A:G	0.0453335	1.55e-06	0.00117401
5	ENSG00000183072.9	172662360	rs78126645:172303550:A:G	0.0319857	7.52e-06	0.000207212
5	ENSG00000183072.9	172662360	rs793011:172290712:T:A	-0.0484889	7.95e-08	0.0014161
5	ENSG00000183323.8	68628636	rs4416559:68761434:A:C	0.310805	6.78e-07	6.78431e-10
5	ENSG00000183474.10	68856035	rs140170006:68922087:T:G	-3.81544	1.68e-09	6.78431e-10
5	ENSG00000183666.11	21341942	rs10602788:21510460:GCCTT:G	-0.456568	1.55e-08	6.78431e-10
5	ENSG00000183666.11	21341942	rs117417209:20843098:T:C	0.325176	7.11e-06	0.00118514
5	ENSG00000184349.8	107006596	rs1422205:106540645:A:G	-0.720172	8.43e-07	7.88999e-06
5	ENSG00000186314.7	145214932	rs12655088:145210955:T:G	-0.616183	3.63e-08	6.78431e-10
5	ENSG00000186314.7	145214932	rs10079977:145216591:G:T	-0.807976	3.96e-14	1.89731e-05
5	ENSG00000186314.7	145214932	rs76670506:145119296:C:T	-0.576368	5.18e-06	0.000733782
5	ENSG00000186952.10	110074657	rs244927:110072497:G:C	-0.0742078	3.86e-09	6.78431e-10
5	ENSG00000188002.6	1634120	rs7734433:1594056:A:G	-1.57861	1.98e-41	6.78431e-10
5	ENSG00000188573.6	167956510	rs2305725:167913459:C:A	0.0354417	5.03e-11	6.78431e-10
5	ENSG00000188573.6	167956510	rs59645995:167906376:GTAAT:G	0.0158818	7.9e-10	8.65359e-05
5	ENSG00000196743.4	150591711	rs55894958:150598765:G:C	8.46038	5.93e-16	6.78431e-10
5	ENSG00000196743.4	150591711	rs73796638:150602723:G:A	5.5587	4.52e-08	6.78431e-10
5	ENSG00000196743.4	150591711	rs72794132:150618993:C:T	10.812	2.21e-19	0.000313259
5	ENSG00000197043.7	150537443	rs10040510:150519670:T:A	18.7433	7.08e-08	6.78431e-10
5	ENSG00000197375.7	131705444	rs1468199:131757012:C:A	0.367	1.6e-06	6.78431e-10
5	ENSG00000198624.7	150603706	rs919727:150597053:T:C	6.37518	6.65e-12	6.78431e-10
5	ENSG00000198624.7	150603706	rs183131:150622287:A:C	-2.68187	1.62e-06	0.000125514
5	ENSG00000198624.7	150603706	rs12655234:150592481:G:A	6.36124	1.13e-13	0.00281011
5	ENSG00000204677.6	177433406	rs2270803:177151456:C:T	-0.473534	7.79e-07	6.78431e-10
5	ENSG00000204764.6	170288874	rs60259806:170197578:G:A	0.130264	5.1e-07	0.000491964
5	ENSG00000205302.2	122110691	rs6595408:122113675:G:A	-4.82689	3.8e-12	6.78431e-10
5	ENSG00000221990.2	443258	rs10059358:418668:C:T	-0.226324	9.67e-07	6.78431e-10
5	ENSG00000225138.2	478238	rs10474783:473580:C:T	1.97317	1.62e-59	6.78431e-10
5	ENSG00000226259.5	69711179	rs79977177:69370574:C:G	-1.8166	1.12e-16	6.78431e-10
5	ENSG00000226259.5	69711179	rs76490349:69408916:G:C	0.844441	3.47e-06	0.0311354
5	ENSG00000228716.2	79950802	rs1650695:79951382:A:G	-3.42246	5.36e-16	6.78431e-10
5	ENSG00000228716.2	79950802	rs380691:79952034:A:G	1.87874	3.02e-12	7.26476e-05
5	ENSG00000228716.2	79950802	rs55806705:80240056:A:G	-2.33954	2.18e-06	0.00058589
5	ENSG00000230847.4	70389020	rs6453406:70681217:C:T	-0.254173	7.46e-07	6.47078e-07
5	ENSG00000233006.1	131705608	rs6897575:131604535:C:T	0.0881131	1.54e-07	6.78431e-10
5	ENSG00000233006.1	131705608	rs1468199:131757012:C:A	0.13879	6.87e-07	6.78431e-10
5	ENSG00000233006.1	131705608	rs11748773:131754761:C:T	0.118977	2.55e-06	1.72003e-05
5	ENSG00000233006.1	131705608	rs145721969:131683553:C:T	0.172367	3.58e-09	0.000832716
5	ENSG00000233974.3	21484120	rs11746832:21465137:A:G	0.0177881	2.62e-07	3.05674e-06
5	ENSG00000233974.3	21484120	rs10602788:21510460:GCCTT:G	-0.0151598	3.98e-06	0.00249573
5	ENSG00000234284.2	178450753	rs6859936:178451214:T:C	0.133298	4.39e-16	6.78431e-10
5	ENSG00000236882.3	95187936	rs190796749:95577886:G:GT	0.0381591	7.52e-06	0.00158667
5	ENSG00000242110.3	34008220	rs3195676:34008100:C:T	0.811444	7.75e-14	6.78431e-10
5	ENSG00000242110.3	34008220	rs34717923:34103027:GTA:G	-0.300117	5.06e-06	0.00601846
5	ENSG00000243806.1	94162399	rs152286:94193334:G:A	-0.0314319	2.18e-06	7.62384e-05
5	ENSG00000245060.2	180257957	rs77763119:180258087:G:A	2.27778	1e-16	6.78431e-10
5	ENSG00000245317.2	179286013	rs26076:179342679:G:A	-0.0716953	1.03e-06	3.91705e-05
5	ENSG00000245556.2	77656331	rs10656764:77637614:C:CATAT	-0.766469	1.28e-06	1.87482e-06
5	ENSG00000245937.2	127418792	rs3812049:127418850:C:G	1.65729	3.99e-09	6.78431e-10
5	ENSG00000247572.2	80597379	rs4704717:80551423:A:G	0.2279	1.3e-07	1.22124e-05
5	ENSG00000247572.2	80597379	rs150264285:80558096:C:T	-0.316534	1.42e-06	3.20102e-05
5	ENSG00000247572.2	80597379	rs28650401:80538484:T:C	0.257625	2.47e-11	0.000119071
5	ENSG00000247679.2	177038254	rs58156007:177095591:GT:G	-0.0756801	1.63e-08	6.78431e-10
5	ENSG00000247679.2	177038254	rs2270803:177151456:C:T	0.0297207	7.15e-07	0.0178666
5	ENSG00000247796.2	52405672	rs2233209:52406006:G:A	0.349618	1.74e-08	6.78431e-10
5	ENSG00000247796.2	52405672	rs17298431:52399103:A:G	0.122905	1.05e-08	6.62418e-05
5	ENSG00000247828.2	87564712	rs10214154:87545319:T:G	-0.510601	5.21e-07	8.3944e-06
5	ENSG00000248044.1	36876759	rs150380:36880871:C:T	0.0935326	2.05e-11	6.78431e-10
5	ENSG00000248275.1	180688213	rs2545061:180714439:T:C	-0.842564	4.03e-08	6.78431e-10
5	ENSG00000248734.1	96120481	rs62376389:96144773:G:A	-0.191068	1.17e-06	6.78431e-10
5	ENSG00000248734.1	96120481	rs27039:96114550:G:A	-0.0854287	3.64e-06	0.00016873
5	ENSG00000249476.1	108662070	rs2963010:108737043:T:C	-0.0234874	1.08e-21	6.78431e-10
5	ENSG00000249476.1	108662070	rs2963046:108749075:A:G	-0.0175034	3.75e-14	6.78431e-10
5	ENSG00000249572.1	33440725	rs6450989:33438688:A:G	-0.156906	8.1e-09	6.78431e-10
5	ENSG00000249572.1	33440725	rs6887261:33443963:C:A	0.360403	4.45e-09	6.78431e-10
5	ENSG00000249572.1	33440725	rs11747165:33410912:T:A	-0.0751168	7.18e-21	0.00194699
5	ENSG00000250081.1	64782875	rs468754:64919450:T:C	-0.0941898	6.42e-08	6.78431e-10
5	ENSG00000250155.1	36725297	rs4869687:36690598:G:C	-1.48565	1.47e-38	6.78431e-10
5	ENSG00000250155.1	36725297	rs1019771:36700774:C:A	-2.89058	8.25e-56	6.78431e-10
5	ENSG00000250155.1	36725297	rs60229781:36690843:G:C	4.08832	9.48e-67	6.78431e-10
5	ENSG00000250155.1	36725297	rs150380:36880871:C:T	-0.677312	2.76e-09	3.47475e-05
5	ENSG00000250645.1	418818	rs36131978:503039:T:C	0.247875	9.7e-07	0.000533553
5	ENSG00000250786.1	9546312	rs11559051:9549941:C:G	0.148239	2.97e-06	6.78431e-10
5	ENSG00000253203.2	69006341	rs76915606:68769560:A:G	0.41831	6.3e-09	6.78431e-10
5	ENSG00000253900.1	70428820	rs6453406:70681217:C:T	-0.244816	2.46e-08	6.78431e-10
5	ENSG00000254211.1	173236042	rs791381:173228962:T:C	-0.0358178	9.57e-06	1.72003e-05
5	ENSG00000254353.1	70330227	rs6453406:70681217:C:T	-0.595916	4.71e-12	6.78431e-10
5	ENSG00000260686.1	122168051	rs6595408:122113675:G:A	-0.0577966	9.33e-13	6.78431e-10
5	ENSG00000260686.1	122168051	rs12188946:122030151:A:G	0.029188	9.09e-06	0.00716255
5	ENSG00000260841.1	180214869	rs34060154:180231245:A:C	0.0742826	1.35e-15	6.78431e-10
5	ENSG00000260841.1	180214869	rs62407790:180233755:C:G	0.0349652	6.1e-07	1.87482e-06
5	ENSG00000260841.1	180214869	rs187474661:179886273:C:T	0.205413	8.01e-06	0.00154489
6	ENSG00000021355.7	2842240	rs11242809:2937295:C:T	6.68387	2.09e-28	6.78431e-10
6	ENSG00000023892.8	35265595	rs2071920:35216296:C:T	1.17014	5.99e-07	6.78431e-10
6	ENSG00000023892.8	35265595	rs57631974:35189438:G:GTGAA	3.68108	4.93e-08	0.00819513
6	ENSG00000025796.8	108279482	rs67774449:108020117:G:GC	5.37343	9.71e-06	6.81293e-05
6	ENSG00000026297.10	167370679	rs3756838:167371251:G:A	9.83858	1.49e-08	6.78431e-10
6	ENSG00000026297.10	167370679	rs113127681:167368913:A:G	-9.10163	1.63e-06	0.000243633
6	ENSG00000026950.12	26402465	rs12664899:26384669:C:T	2.97617	1.07e-12	6.78431e-10
6	ENSG00000029639.6	155635627	rs79805895:155635281:G:GTTC	-3.2438	3.54e-25	6.78431e-10
6	ENSG00000030110.7	33548070	rs210143:33546930:T:C	-1.58681	1.37e-27	6.78431e-10
6	ENSG00000030110.7	33548070	rs210145:33547440:G:C	-1.27649	2.41e-15	6.78431e-10
6	ENSG00000030110.7	33548070	rs6921772:33749686:A:G	-0.565551	3.55e-10	0.00706949
6	ENSG00000031691.5	49431096	rs7759071:49433198:T:C	-1.08349	4.29e-30	6.78431e-10
6	ENSG00000044090.4	43021683	rs2273918:43013662:T:C	-0.683029	2.2e-06	7.88999e-06
6	ENSG00000048544.5	42185603	rs7765328:42182762:C:A	1.39318	5.8e-36	6.78431e-10
6	ENSG00000050393.6	13814800	rs1204145:13814340:T:C	-0.56626	5.72e-10	6.78431e-10
6	ENSG00000050393.6	13814800	rs1204158:13827260:T:G	-0.28627	1.01e-08	0.01682
6	ENSG00000051620.5	138724668	rs7740623:138724668:C:G	-5.8904	7.16e-19	6.78431e-10
6	ENSG00000054598.4	1610679	rs226461:1804940:C:A	0.276022	1.04e-08	0.00448661
6	ENSG00000055211.7	149887410	rs2297928:150039720:G:C	-1.55649	3.18e-12	6.78431e-10
6	ENSG00000055211.7	149887410	rs9322192:149917528:A:G	-2.05388	2.78e-14	0.00270653
6	ENSG00000065060.12	34759857	rs7739771:34779801:C:A	0.329016	3.44e-15	6.78431e-10
6	ENSG00000065060.12	34759857	rs111498384:34759502:CTGAG:C	0.303852	2.32e-07	3.62803e-06
6	ENSG00000065060.12	34759857	rs73403805:34964724:C:T	0.233041	2.49e-09	0.00392108
6	ENSG00000065308.4	52441713	rs3789772:52360283:T:A	-0.662103	2.3e-07	6.78431e-10
6	ENSG00000065308.4	52441713	rs910244:52411122:A:C	-0.807608	8.42e-13	6.78431e-10
6	ENSG00000079691.13	25279306	rs6919767:25404499:A:G	-1.85623	2.11e-19	6.78431e-10
6	ENSG00000079691.13	25279306	rs17317669:25406031:T:C	1.10007	5.15e-16	2.02324e-05
6	ENSG00000079691.13	25279306	rs12201737:25407482:C:T	-0.87136	1.44e-12	0.00156748
6	ENSG00000079819.10	131384462	rs7763960:131383686:G:C	4.39026	1.01e-07	6.78431e-10
6	ENSG00000085382.7	105307794	rs2486143:105308593:A:G	0.240133	1.53e-08	6.78431e-10
6	ENSG00000085382.7	105307794	rs9377683:105354446:A:G	-0.166329	2.26e-06	0.00107006
6	ENSG00000096060.8	35696360	rs9470080:35646435:T:C	1.71732	7.46e-07	9.51259e-05
6	ENSG00000096696.8	7541808	rs2757624:7542881:C:T	0.0443103	1.05e-38	6.78431e-10
6	ENSG00000096696.8	7541808	rs6909338:7532589:C:G	0.0384501	5.45e-13	6.78431e-10
6	ENSG00000111801.10	26440700	rs9379875:26444732:C:T	-3.97083	4.6e-06	6.78431e-10
6	ENSG00000111816.5	116381921	rs3798236:116309649:T:C	-0.23345	2.1e-16	6.78431e-10
6	ENSG00000111816.5	116381921	rs36043015:116422281:C:G	-0.198421	5e-06	1.72003e-05
6	ENSG00000111846.11	10492456	rs631299:10528434:A:G	-0.522919	3.87e-09	6.78431e-10
6	ENSG00000111850.5	88032306	rs9362397:87861585:C:T	0.221252	3.51e-12	6.78431e-10
6	ENSG00000111850.5	88032306	rs58785365:88183043:G:C	-0.0980077	1.52e-06	2.88542e-05
6	ENSG00000111850.5	88032306	rs2754265:88410170:C:T	0.181302	2.51e-09	0.00117022
6	ENSG00000111863.7	11807279	rs2235418:11732823:C:T	1.2095	2.65e-07	6.78431e-10
6	ENSG00000111875.6	119215384	rs1417613:119065289:C:A	0.595378	4.74e-07	6.47078e-07
6	ENSG00000111875.6	119215384	rs12206988:119406528:G:A	0.487602	3.46e-07	0.000915222
6	ENSG00000111880.10	89673348	rs1011591:89331244:T:C	-2.11451	7.59e-12	6.78431e-10
6	ENSG00000111880.10	89673348	rs2610769:89317596:T:C	-3.2516	8.76e-13	0.0339138
6	ENSG00000111886.8	90025018	rs6552:90037968:T:G	0.0364944	3.96e-14	0.00165295
6	ENSG00000111906.12	125623282	rs7756607:125587738:A:G	-0.930993	1.85e-12	0.000575826
6	ENSG00000111906.12	125623282	rs987168:125620878:T:C	-0.952286	1.86e-10	0.00182126
6	ENSG00000111962.7	149068464	rs117920115:148940304:A:T	2.51619	1.94e-08	7.88999e-06
6	ENSG00000111962.7	149068464	rs62428490:149109768:A:C	1.4374	1.57e-10	0.000329116
6	ENSG00000112029.5	153304714	rs67785954:153704243:AG:A	-0.720372	7.49e-06	3.16131e-05
6	ENSG00000112039.3	35420138	rs9470029:35420628:A:C	-0.149269	1.23e-06	1.87482e-06
6	ENSG00000112096.11	160183561	rs1853259:160147441:A:G	2.4614	8.32e-08	6.78431e-10
6	ENSG00000112096.11	160183561	rs5746090:160114376:G:A	-2.33468	3.36e-12	6.78431e-10
6	ENSG00000112096.11	160183561	rs5746118:160108286:G:A	11.4201	7.1e-11	0.00326554
6	ENSG00000112139.9	37667082	rs9349050:37663624:T:C	-1.20217	2.63e-63	0.000449283
6	ENSG00000112139.9	37667082	rs876796:37647644:T:C	-0.213395	8.44e-13	0.000970402
6	ENSG00000112195.8	41168932	rs77704965:41166154:G:C	1.05727	1.12e-06	1.12685e-05
6	ENSG00000112210.6	57087078	rs34251486:56855095:CTGTG:C	0.208671	9.48e-13	6.78431e-10
6	ENSG00000112210.6	57087078	rs12178588:57128426:A:G	0.193781	4.21e-08	0.000311383
6	ENSG00000112218.5	97285353	rs6568629:97283783:C:T	-0.228593	1.15e-10	6.78431e-10
6	ENSG00000112218.5	97285353	rs9386859:97269865:C:G	0.338977	5.91e-24	6.78431e-10
6	ENSG00000112218.5	97285353	rs12215078:97270774:G:C	-0.748404	4.27e-12	0.000892723
6	ENSG00000112218.5	97285353	rs62413027:97250536:C:T	0.221024	8.73e-26	0.00238952
6	ENSG00000112290.8	110501207	rs73537927:110500355:C:G	-0.489984	4.93e-09	6.78431e-10
6	ENSG00000112294.8	24495080	rs2744575:24494975:C:G	-0.597463	1.67e-09	6.78431e-10
6	ENSG00000112297.9	106808784	rs140755131:106969502:G:GA	-5.78622	9.48e-08	6.78431e-10
6	ENSG00000112297.9	106808784	rs1462145:106962020:C:G	9.53744	1.78e-23	6.78431e-10
6	ENSG00000112297.9	106808784	rs783400:106986808:G:A	-4.46931	3.52e-07	0.000103364
6	ENSG00000112306.7	133135580	rs9483504:133135886:A:G	-50.9646	1.98e-65	6.78431e-10
6	ENSG00000112308.7	24721064	rs1923187:24721667:A:T	-5.0574	4.81e-07	6.78431e-10
6	ENSG00000112343.7	25963030	rs1165199:25809087:C:T	-0.601604	3.12e-08	6.78431e-10
6	ENSG00000112343.7	25963030	rs9467675:26126779:G:A	-1.54139	4.05e-12	6.78431e-10
6	ENSG00000112343.7	25963030	rs115810:25975883:G:C	-0.31262	1.12e-07	0.0247193
6	ENSG00000112599.7	42162694	rs7765328:42182762:C:A	0.15896	1.67e-25	6.78431e-10
6	ENSG00000112664.4	34360451	rs55779010:34283776:G:T	1.09381	2.61e-07	6.78431e-10
6	ENSG00000112667.8	43197222	rs59146246:43143162:G:T	-6.19112	1.42e-09	6.78431e-10
6	ENSG00000112667.8	43197222	rs75660024:43193281:A:G	-6.80988	2.4e-17	6.78431e-10
6	ENSG00000112697.10	75994684	rs240401:75982280:T:C	-4.71203	1.9e-09	6.78431e-10
6	ENSG00000112763.10	26458150	rs9379875:26444732:C:T	0.63199	6e-06	9.60476e-05
6	ENSG00000112799.3	6588341	rs1334711:6587194:A:G	9.76692	1.96e-19	6.78431e-10
6	ENSG00000112799.3	6588341	rs2233124:6625418:T:C	-7.07992	2.68e-06	6.78431e-10
6	ENSG00000112799.3	6588341	rs7748122:6615008:A:G	4.47231	5.43e-08	6.78431e-10
6	ENSG00000112799.3	6588341	rs6922002:6626263:G:A	-7.74855	4.09e-08	9.79476e-05
6	ENSG00000122335.8	158589312	rs6919700:158604697:G:A	0.0866339	5.59e-09	6.78431e-10
6	ENSG00000124491.9	6321246	rs11451916:6337563:C:CT	3.8898	5.86e-07	6.78431e-10
6	ENSG00000124491.9	6321246	rs4395776:6381529:C:T	6.91595	8.56e-14	6.78431e-10
6	ENSG00000124496.8	42419789	rs7758352:42475150:C:T	0.60234	2.98e-09	6.78431e-10
6	ENSG00000124496.8	42419789	rs12333110:42673107:G:A	0.37923	4.59e-07	0.000449553
6	ENSG00000124508.12	26383324	rs12664899:26384669:C:T	2.79059	4.14e-06	4.78564e-05
6	ENSG00000124532.9	24403153	rs11695:24403455:C:T	1.53412	3.02e-10	6.78431e-10
6	ENSG00000124535.10	2765648	rs11242809:2937295:C:T	1.27188	1.99e-10	6.78431e-10
6	ENSG00000124535.10	2765648	rs3757094:2766727:A:G	-1.06194	1.35e-08	6.78431e-10
6	ENSG00000124562.5	34725183	rs7739771:34779801:C:A	-3.29599	5.23e-07	6.87264e-06
6	ENSG00000124570.11	2972399	rs11242809:2937295:C:T	0.431944	4.31e-09	6.78431e-10
6	ENSG00000124587.9	42946958	rs2296805:42928758:T:G	2.34174	3.01e-83	6.78431e-10
6	ENSG00000124587.9	42946958	rs4711731:42897712:C:T	2.08409	4.56e-41	6.78431e-10
6	ENSG00000124587.9	42946958	rs9471941:42857827:A:G	1.21261	2.08e-09	6.78431e-10
6	ENSG00000124588.13	2988221	rs11242809:2937295:C:T	0.635655	9.04e-07	6.78431e-10
6	ENSG00000124588.13	2988221	rs138616686:3003970:A:G	-0.594063	5.72e-14	6.78431e-10
6	ENSG00000124588.13	2988221	rs4149354:3003775:C:A	-0.683053	1.32e-18	6.78431e-10
6	ENSG00000124588.13	2988221	rs911538:3027674:A:T	-0.83391	6.38e-12	6.78431e-10
6	ENSG00000124593.10	41748087	rs9381089:41584051:G:A	-2.33533	4.25e-06	1.54327e-05
6	ENSG00000124613.4	27342394	rs12215117:27447296:G:A	0.290875	2.11e-10	6.78431e-10
6	ENSG00000124613.4	27342394	rs7738512:27360128:A:G	0.4635	1.59e-13	0.00038803
6	ENSG00000124678.12	35116387	rs4711406:35133768:T:C	-0.0196332	6.09e-07	6.78431e-10
6	ENSG00000124713.5	42928496	rs2296805:42928758:T:G	-0.0400854	2.32e-11	6.78431e-10
6	ENSG00000124721.13	38683117	rs1738262:38744556:T:C	0.0955142	8.22e-14	6.78431e-10
6	ENSG00000124784.4	7389729	rs7749743:7427130:C:T	-1.01321	5.08e-06	8.88494e-06
6	ENSG00000124787.9	5004297	rs563620:5004528:G:C	0.417073	4.08e-09	6.78431e-10
6	ENSG00000124787.9	5004297	rs77281944:4932118:T:C	0.505243	1.55e-09	6.47977e-05
6	ENSG00000130338.8	158733692	rs7767022:158750330:A:C	0.158612	2.71e-07	6.78431e-10
6	ENSG00000130340.9	158244281	rs9458542:158223680:C:T	1.48751	6.19e-06	8.3944e-06
6	ENSG00000130348.7	107077453	rs2054365:107077502:G:A	-0.505041	9.52e-07	1.9389e-05
6	ENSG00000131013.3	149867174	rs34086705:149882452:ACAT:A	-0.51545	7.8e-06	2.69207e-05
6	ENSG00000132423.6	99842080	rs12195636:99888950:C:G	0.705771	7.44e-06	2.96814e-05
6	ENSG00000135318.6	86159302	rs4463232:86158160:T:G	-1.69443	4.01e-15	6.78431e-10
6	ENSG00000135318.6	86159302	rs9450282:86195298:A:G	-0.433854	7.22e-07	0.0188696
6	ENSG00000135334.7	88411927	rs9362450:88508974:G:A	1.186	2.82e-07	6.78431e-10
6	ENSG00000135525.12	136871792	rs3799415:136731402:A:T	0.0289594	1.38e-07	6.78431e-10
6	ENSG00000135525.12	136871792	rs9402824:136890818:C:A	-0.0281325	9.59e-10	0.0019841
6	ENSG00000135541.15	135830219	rs13202115:135925524:T:C	-0.751406	1.12e-30	6.78431e-10
6	ENSG00000135541.15	135830219	rs2757642:135760793:T:C	0.704419	4.09e-24	6.78431e-10
6	ENSG00000135541.15	135830219	rs6570001:135651721:G:C	0.818462	2.48e-17	6.78431e-10
6	ENSG00000135541.15	135830219	rs9385726:135836962:T:C	0.811958	1.23e-32	0.000291073
6	ENSG00000135541.15	135830219	rs2207000:135623833:C:T	-0.307485	2.31e-07	0.00165634
6	ENSG00000135604.9	144471663	rs7772146:144510153:A:G	1.05021	7.57e-06	6.45292e-05
6	ENSG00000137168.7	36842800	rs12661551:36840797:G:A	-1.58086	2.91e-08	6.78431e-10
6	ENSG00000137168.7	36842800	rs3216837:36823502:G:GA	-1.74208	2.39e-14	6.78431e-10
6	ENSG00000137168.7	36842800	rs236375:36791835:T:C	-0.99748	1.27e-08	0.000575137
6	ENSG00000137193.8	37137979	rs831490:36999579:G:T	1.11947	1.23e-06	9.84814e-06
6	ENSG00000137193.8	37137979	rs3778027:36939213:C:T	-0.962926	8.78e-06	0.000187988
6	ENSG00000137251.9	54172657	rs59238924:54141916:T:A	0.64405	1.78e-07	6.78431e-10
6	ENSG00000137251.9	54172657	rs682088:54172465:A:C	0.873054	2.28e-11	4.70884e-05
6	ENSG00000137267.4	3157809	rs6929344:3205325:G:A	15.1812	1.37e-11	6.78431e-10
6	ENSG00000137267.4	3157809	rs909962:3157399:A:G	4.31569	9.26e-09	0.0142504
6	ENSG00000137269.9	53659295	rs60969333:53511224:T:C	0.520443	4.9e-06	2.19385e-05
6	ENSG00000137274.8	3118608	rs909962:3157399:A:G	0.709765	1.2e-06	6.78431e-10
6	ENSG00000137274.8	3118608	rs7765391:3138499:A:G	0.48712	4.03e-06	0.0136907
6	ENSG00000137285.8	3231964	rs6929344:3205325:G:A	13.5695	1.1e-11	6.78431e-10
6	ENSG00000137310.7	31126319	rs28751310:31153593:C:CAGGTAAAA	-2.93102	1.21e-19	6.78431e-10
6	ENSG00000137310.7	31126319	rs396243:31275174:T:C	1.61588	1.13e-07	1.03387e-05
6	ENSG00000137310.7	31126319	rs79636386:31238930:A:C	0.92312	6.11e-06	0.0139404
6	ENSG00000137331.10	30712331	rs12210318:30781904:G:A	-7.01794	3.56e-06	1.67651e-05
6	ENSG00000137331.10	30712331	rs9380194:30777258:T:C	5.81098	1.25e-06	2.44756e-05
6	ENSG00000145949.8	2751200	rs11242809:2937295:C:T	0.009732	2.38e-06	1.26353e-05
6	ENSG00000145965.5	3982909	rs9328195:3818708:A:G	-0.031493	2.58e-06	6.78431e-10
6	ENSG00000146038.6	24358280	rs520542:23938426:C:T	-0.0629157	1.19e-06	0.000434649
6	ENSG00000146085.6	49430904	rs7759071:49433198:T:C	0.269614	1.04e-06	6.78431e-10
6	ENSG00000146085.6	49430904	rs9473539:49320945:A:C	0.684138	7.5e-10	6.78431e-10
6	ENSG00000146109.3	26597180	rs6920115:26988417:T:C	-0.940637	2.01e-07	1.27197e-06
6	ENSG00000146166.11	64029882	rs1681942:64239405:T:C	-0.0430195	2.59e-08	6.78431e-10
6	ENSG00000146166.11	64029882	rs9294206:64141201:A:G	0.0611364	1.93e-12	3.88253e-05
6	ENSG00000146192.9	36973422	rs72848057:36978463:A:G	-2.29586	8.56e-09	6.78431e-10
6	ENSG00000146243.8	79577189	rs9350789:79577644:A:C	-0.242173	4.06e-11	6.78431e-10
6	ENSG00000146281.5	89855769	rs7764681:89822750:G:A	1.51264	2.04e-27	6.78431e-10
6	ENSG00000146281.5	89855769	rs201450623:89809257:G:GT	0.742408	5.06e-27	0.000164974
6	ENSG00000146386.7	139349819	rs9376396:139349151:A:C	-6.65199	4.4e-06	1.27197e-06
6	ENSG00000146386.7	139349819	rs6570302:139354692:C:T	-4.89772	7.63e-07	0.0119911
6	ENSG00000146409.5	133119747	rs77995783:133119816:G:A	-1.11402	3.15e-22	6.78431e-10
6	ENSG00000146477.4	160769300	rs113619963:161195644:C:CACTT	0.00672655	6.77e-07	6.87264e-06
6	ENSG00000146477.4	160769300	rs4252170:161162406:T:C	0.00873906	7.02e-07	0.000319341
6	ENSG00000151917.11	56819773	rs34251486:56855095:CTGTG:C	-0.176569	7.96e-10	6.78431e-10
6	ENSG00000153157.8	10748027	rs6910232:10902439:A:G	0.436862	2.55e-09	6.78431e-10
6	ENSG00000154079.5	71276620	rs2347427:71296514:G:C	-0.397197	1.27e-06	9.84814e-06
6	ENSG00000154548.8	89827800	rs7764681:89822750:G:A	0.0331213	4.76e-06	3.39856e-05
6	ENSG00000155130.5	114178541	rs6918103:114077090:G:A	6.29528	3.11e-10	6.78431e-10
6	ENSG00000156535.8	74405508	rs9442951:74432636:C:T	-0.384219	4.35e-06	1.80824e-05
6	ENSG00000161912.12	41068761	rs6921430:41047022:G:A	0.0237974	2.63e-06	9.84814e-06
6	ENSG00000164414.11	88180341	rs58785365:88183043:G:C	0.555075	2.64e-06	6.78431e-10
6	ENSG00000164414.11	88180341	rs9362450:88508974:G:A	0.457024	7.13e-08	6.78431e-10
6	ENSG00000164414.11	88180341	rs2754265:88410170:C:T	0.639664	1.67e-06	0.000211983
6	ENSG00000164440.10	139613276	rs62441202:139591891:T:C	0.526716	1.31e-18	6.78431e-10
6	ENSG00000164484.7	130686879	rs11154537:130581553:A:G	-1.52727	1.41e-37	6.78431e-10
6	ENSG00000164484.7	130686879	rs9388765:130342133:G:C	0.684881	6.3e-06	0.00845864
6	ENSG00000164627.12	39693181	rs6939125:39675800:C:G	0.5074	2.37e-21	6.78431e-10
6	ENSG00000166984.7	167559902	rs3093001:167554185:A:C	-0.126952	5.29e-16	6.78431e-10
6	ENSG00000168116.9	56911347	rs34251486:56855095:CTGTG:C	-0.5083	6.97e-08	4.6003e-07
6	ENSG00000168405.9	25218698	rs1002596:25093400:C:T	-1.53517	4.41e-19	6.78431e-10
6	ENSG00000168405.9	25218698	rs11752102:25154396:A:G	0.745733	2.71e-11	0.00662422
6	ENSG00000168631.6	30908749	rs59417026:30905673:T:C	-0.0418409	3.17e-08	2.47016e-06
6	ENSG00000168631.6	30908749	rs3130514:31184524:C:G	0.0327353	5.89e-07	4.74723e-06
6	ENSG00000168631.6	30908749	rs2596492:31324711:A:C	0.0233308	4.19e-07	0.0118042
6	ENSG00000170542.5	2903514	rs11242809:2937295:C:T	6.44851	4.62e-12	6.78431e-10
6	ENSG00000170915.8	52226219	rs2147206:52225514:G:A	0.574732	3.86e-08	6.78431e-10
6	ENSG00000170915.8	52226219	rs75731219:52227016:T:C	0.357752	5.14e-09	0.0216137
6	ENSG00000171217.5	155585147	rs12663896:155556668:G:A	-0.0309577	1.93e-06	8.88494e-06
6	ENSG00000172197.9	20212670	rs9350221:20203422:T:C	-0.42762	3.21e-08	6.78431e-10
6	ENSG00000173214.5	111580551	rs406774:111692750:T:C	-0.143231	2.88e-09	6.78431e-10
6	ENSG00000176381.4	166721936	rs9459630:166693728:C:T	0.528985	2.28e-06	8.7971e-05
6	ENSG00000176998.3	29760850	rs29028728:29911571:G:C	0.24693	4.79e-07	6.78431e-10
6	ENSG00000178199.9	149806197	rs6570964:149691859:G:A	1.26949	9.37e-07	6.78431e-10
6	ENSG00000178199.9	149806197	rs62439778:149886122:G:A	1.79874	6.94e-06	1.27197e-06
6	ENSG00000179344.11	32636160	rs9271123:32576838:C:T	-108.289	1.99e-18	6.78431e-10
6	ENSG00000179344.11	32636160	rs9274926:32641416:T:C	-58.7772	1.36e-14	6.78431e-10
6	ENSG00000179344.11	32636160	rs3096702:32192331:A:G	-65.4919	2.04e-07	6.78431e-10
6	ENSG00000180822.7	3231637	rs71538976:3251598:AAG:A	-1.57018	2.48e-06	3.62803e-06
6	ENSG00000180992.5	44095194	rs1935611:44093742:C:T	-3.39089	2.87e-28	6.78431e-10
6	ENSG00000180992.5	44095194	rs877111:44076061:G:A	-12.5495	2.25e-29	0.00171977
6	ENSG00000181126.8	29758637	rs29028728:29911571:G:C	0.888131	2.07e-14	6.78431e-10
6	ENSG00000185068.10	158589384	rs6919700:158604697:G:A	0.464182	1.52e-12	6.78431e-10
6	ENSG00000185127.5	170102233	rs4716408:170233769:T:C	0.397349	6.11e-08	6.78431e-10
6	ENSG00000185127.5	170102233	rs111699069:170065255:G:A	0.562161	4.88e-07	0.000396525
6	ENSG00000186470.7	26365387	rs9379875:26444732:C:T	-23.1932	1.28e-30	6.78431e-10
6	ENSG00000187987.5	28411279	rs213237:28323938:T:C	0.104404	3.12e-12	6.78431e-10
6	ENSG00000187987.5	28411279	rs35844460:28394045:A:G	0.172581	5.43e-06	6.78431e-10
6	ENSG00000188820.8	116782533	rs1057192:116783330:G:A	-2.33012	5.49e-18	6.78431e-10
6	ENSG00000188820.8	116782533	rs117361304:116783619:T:G	-3.65816	3.08e-08	6.78431e-10
6	ENSG00000188820.8	116782533	rs2157323:116729779:T:C	2.0355	1.09e-10	6.78431e-10
6	ENSG00000188820.8	116782533	rs35877564:116731518:G:C	1.76546	3.49e-13	6.78431e-10
6	ENSG00000196126.6	32557625	rs9274926:32641416:T:C	-40.7817	8.3e-11	1.67651e-05
6	ENSG00000196126.6	32557625	rs111374340:32509477:A:G	-43.7733	3.27e-12	0.00119775
6	ENSG00000196126.6	32557625	rs9270081:32554243:T:A	22.6865	1.18e-14	0.0284182
6	ENSG00000196284.9	45345690	rs3749863:45345248:A:C	0.238637	3.27e-07	6.78431e-10
6	ENSG00000196284.9	45345690	rs4714838:45036674:T:C	0.361661	4.09e-10	6.78431e-10
6	ENSG00000196301.3	32441277	rs9270081:32554243:T:A	0.172883	3.14e-10	6.78431e-10
6	ENSG00000196735.6	32595956	rs9274926:32641416:T:C	-80.6191	1.88e-16	6.78431e-10
6	ENSG00000196735.6	32595956	rs9271123:32576838:C:T	-50.7723	4.03e-12	2.84514e-05
6	ENSG00000197935.5	28973387	rs7744795:29007182:G:A	0.021373	2.87e-06	1.12685e-05
6	ENSG00000197935.5	28973387	rs9368591:29064987:C:T	0.0194733	4.54e-06	0.00515159
6	ENSG00000197935.5	28973387	rs9366739:29240249:G:C	0.0498059	1.33e-06	0.0209233
6	ENSG00000197977.3	11044547	rs6910232:10902439:A:G	0.0046699	9.9e-06	0.000131325
6	ENSG00000198502.5	32498064	rs3096702:32192331:A:G	-33.2344	3.46e-09	6.78431e-10
6	ENSG00000198502.5	32498064	rs2071472:32784620:C:T	-43.9825	3.67e-10	6.78431e-10
6	ENSG00000198502.5	32498064	rs4148874:32797488:C:T	-22.78	4.12e-07	0.00181188
6	ENSG00000198502.5	32498064	rs9270081:32554243:T:A	-15.7567	1.03e-07	0.0114784
6	ENSG00000203797.4	110740732	rs9400389:110743188:C:T	0.079668	3.35e-09	6.78431e-10
6	ENSG00000203871.3	88106840	rs58785365:88183043:G:C	0.0470387	7.9e-06	2.10805e-05
6	ENSG00000203875.4	86388451	rs9450282:86195298:A:G	53.525	3.22e-45	6.78431e-10
6	ENSG00000203875.4	86388451	rs11961028:86389874:G:A	20.0026	1.47e-10	9.88003e-05
6	ENSG00000203875.4	86388451	rs72907329:86350497:T:G	24.6294	1.89e-09	0.000103014
6	ENSG00000204110.4	37475124	rs1757183:37484790:T:C	-0.808699	1.23e-41	6.78431e-10
6	ENSG00000204110.4	37475124	rs1757188:37483808:A:G	-1.07713	2.5e-35	6.78431e-10
6	ENSG00000204228.3	33172419	rs2855433:33158018:G:T	-0.784027	6.13e-07	3.70477e-06
6	ENSG00000204252.7	32977389	rs373797290:32980201:TCCTG:T	-3.79544	3.71e-06	6.78431e-10
6	ENSG00000204267.8	32806599	rs4148874:32797488:C:T	3.42351	3.95e-17	6.78431e-10
6	ENSG00000204267.8	32806599	rs2071472:32784620:C:T	4.9309	8.34e-17	6.78431e-10
6	ENSG00000204267.8	32806599	rs4148876:32796793:G:A	-6.06036	4.76e-13	6.78431e-10
6	ENSG00000204267.8	32806599	rs1894408:32786833:C:G	1.14695	6.46e-18	0.0381887
6	ENSG00000204290.5	32379511	rs140658700:32481780:C:T	0.300485	4.39e-11	0.000324497
6	ENSG00000204301.5	32191844	rs200223047:32577088:TC:T	0.399901	4.58e-07	6.78431e-10
6	ENSG00000204308.6	32146131	rs111374340:32509477:A:G	1.85759	6.88e-07	3.62803e-06
6	ENSG00000204348.5	31940069	6:32020238:A:G	-0.513384	7.27e-06	0.00294438
6	ENSG00000204390.7	31783437	rs9266618:31346166:C:A	-0.13493	2.18e-06	2.47016e-06
6	ENSG00000204472.7	31582961	rs805299:31619652:T:A	7.27276	5.32e-10	6.78431e-10
6	ENSG00000204472.7	31582961	rs2242660:31597753:G:A	-4.51532	1.01e-09	0.000194427
6	ENSG00000204472.7	31582961	rs2844477:31578772:T:C	4.24972	2.03e-12	0.00836733
6	ENSG00000204482.5	31553901	rs3135041:31555657:A:G	1.84847	1.23e-08	6.78431e-10
6	ENSG00000204516.5	31462658	6:31467521:C:G	1.39664	8.29e-13	6.78431e-10
6	ENSG00000204516.5	31462658	rs3093662:31544189:A:G	-1.17852	1.22e-06	6.78431e-10
6	ENSG00000204516.5	31462658	rs3093726:31546789:T:C	-2.42317	4.78e-11	6.78431e-10
6	ENSG00000204525.8	31239907	rs746647:31114182:A:G	142.042	3.69e-14	6.78431e-10
6	ENSG00000204525.8	31239907	rs28751310:31153593:C:CAGGTAAAA	-79.9356	3.36e-11	6.47078e-07
6	ENSG00000204528.3	31145676	rs28751310:31153593:C:CAGGTAAAA	0.171635	5.3e-14	6.78431e-10
6	ENSG00000204531.9	31148508	rs28751310:31153593:C:CAGGTAAAA	-1.67202	1.38e-16	6.78431e-10
6	ENSG00000204536.8	31126015	rs28751310:31153593:C:CAGGTAAAA	-3.15181	6.69e-11	6.78431e-10
6	ENSG00000204568.6	30585486	rs199700573:30926517:CG:C	47.7061	3.54e-09	0.00301748
6	ENSG00000204622.6	29974360	rs1264541:30387339:A:C	2.45486	3.8e-08	6.78431e-10
6	ENSG00000204622.6	29974360	rs374495680:29909769:AAAC:A	-1.15716	6.42e-07	7.46726e-05
6	ENSG00000204632.7	29794744	rs29028728:29911571:G:C	-8.21726	3.47e-11	6.78431e-10
6	ENSG00000204642.7	29690552	rs9258186:29692334:A:G	24.7238	3.35e-08	6.78431e-10
6	ENSG00000204642.7	29690552	rs17854217:29581110:A:G	16.7904	1.78e-06	0.00191062
6	ENSG00000205653.1	203313	rs111408476:210911:C:T	0.0217786	2.31e-08	6.78431e-10
6	ENSG00000206344.5	31165537	rs79636386:31238930:A:C	0.247382	7.72e-09	0.00129175
6	ENSG00000206503.6	29909037	rs29028728:29911571:G:C	-115.872	8.3e-07	4.92038e-06
6	ENSG00000213073.4	160514114	rs3777404:160498049:G:A	-0.171319	1.71e-07	6.78431e-10
6	ENSG00000213654.5	32163300	rs115667641:32473216:G:A	28.7769	4.05e-08	0.000596037
6	ENSG00000214113.5	5261172	rs111557465:5260694:C:T	2.98178	1.71e-11	6.78431e-10
6	ENSG00000214113.5	5261172	rs4960070:5156301:T:C	0.828788	3.91e-07	0.00129883
6	ENSG00000215190.4	58287779	rs4469327:58285920:G:A	-0.662617	5.35e-29	6.78431e-10
6	ENSG00000215190.4	58287779	rs17092141:58328035:T:A	-0.227725	1.27e-12	0.000183656
6	ENSG00000216775.1	52530072	rs1043937:52533551:T:C	0.174077	2.27e-15	6.78431e-10
6	ENSG00000216775.1	52530072	rs6923218:52528118:G:A	0.24803	9.79e-17	6.78431e-10
6	ENSG00000216819.1	3179998	rs6929344:3205325:G:A	9.245	7.61e-13	6.78431e-10
6	ENSG00000216819.1	3179998	rs909962:3157399:A:G	2.63486	8.9e-10	0.0151372
6	ENSG00000216863.4	6622977	rs9502485:6644463:G:A	0.404081	4.47e-06	6.78431e-10
6	ENSG00000216863.4	6622977	rs1334711:6587194:A:G	-0.397578	1.33e-06	4.74723e-06
6	ENSG00000216863.4	6622977	rs12196470:6389848:A:G	0.232141	4.07e-06	0.00057112
6	ENSG00000216901.1	28143966	rs213237:28323938:T:C	0.0629216	3.1e-20	6.78431e-10
6	ENSG00000216901.1	28143966	rs112421400:28205826:C:T	0.0667751	2.45e-13	6.78431e-10
6	ENSG00000217130.1	34711953	rs6925243:34381937:A:G	47.7525	1.49e-09	6.78431e-10
6	ENSG00000217165.1	39078097	rs228813:39085700:T:C	-0.0502011	3.83e-07	6.78431e-10
6	ENSG00000218233.1	117954869	rs1702904:117455357:A:C	-0.0159355	4.11e-06	1.26779e-05
6	ENSG00000219392.1	28083406	rs9380056:28104476:C:T	-0.0582444	2.07e-12	6.78431e-10
6	ENSG00000219607.2	5085720	rs175596:5148013:A:G	-0.274703	6.06e-06	3.80877e-05
6	ENSG00000223534.1	32627657	rs9271123:32576838:C:T	-2.02539	1.14e-09	6.78431e-10
6	ENSG00000223534.1	32627657	rs9274926:32641416:T:C	-1.01965	2.64e-07	0.000907987
6	ENSG00000223998.1	86270928	rs187363993:85958313:A:G	1.0925	2.48e-19	2.53139e-05
6	ENSG00000224531.3	11094039	rs201665413:11293437:T:TTTTG	2.55485	3.86e-06	0.00134996
6	ENSG00000224557.3	33080228	rs1126504:33048457:C:G	3.44488	4.38e-29	6.78431e-10
6	ENSG00000224796.1	33047228	rs1126504:33048457:C:G	-0.148516	3.11e-06	1.67651e-05
6	ENSG00000225339.1	34247482	rs55779010:34283776:G:T	1.16648	1.23e-12	6.78431e-10
6	ENSG00000225791.1	52442283	rs6926157:52209988:A:G	0.14653	1.02e-06	3.73306e-05
6	ENSG00000225864.1	29691748	rs9258186:29692334:A:G	2.97916	9.53e-09	6.78431e-10
6	ENSG00000225914.1	32223488	rs3096702:32192331:A:G	-0.00886877	5.99e-06	2.69207e-05
6	ENSG00000225921.2	13615559	rs12209498:14044383:C:A	1.0477	9.38e-06	0.0137429
6	ENSG00000226314.3	28129559	rs9380056:28104476:C:T	-0.109457	4.68e-07	6.78431e-10
6	ENSG00000226445.1	169613349	rs73041845:169601044:C:T	0.0419547	1.32e-07	6.35148e-06
6	ENSG00000226524.1	88081311	rs10085214:87885952:G:A	0.0376671	8.36e-06	0.000156388
6	ENSG00000226571.1	139592499	rs62441202:139591891:T:C	0.214185	3.34e-08	6.78431e-10
6	ENSG00000227262.2	29894992	rs29028728:29911571:G:C	-0.503987	2.75e-06	7.00366e-05
6	ENSG00000227627.1	153304885	rs4870158:153305977:A:C	0.595947	2.84e-14	6.78431e-10
6	ENSG00000227627.1	153304885	rs73010406:153356501:C:T	0.465523	3.7e-07	0.00182677
6	ENSG00000227766.1	29910844	rs29028728:29911571:G:C	-28.3537	3.84e-09	6.78431e-10
6	ENSG00000227920.2	37512921	rs1757183:37484790:T:C	-0.0171158	7.07e-06	5.25723e-05
6	ENSG00000228022.1	30734602	rs3131046:30758861:T:C	-0.0318609	1.38e-08	6.78431e-10
6	ENSG00000228078.1	29901878	rs374495680:29909769:AAAC:A	0.882933	1.16e-07	6.78431e-10
6	ENSG00000228078.1	29901878	rs10745:30030057:G:A	2.29954	6.33e-15	6.78431e-10
6	ENSG00000228078.1	29901878	rs7741100:29768123:C:A	4.15336	1.87e-23	6.78431e-10
6	ENSG00000228078.1	29901878	rs62392953:29647515:T:C	4.05272	5.38e-06	0.00521527
6	ENSG00000228170.1	3153296	rs6929344:3205325:G:A	0.430697	2.32e-10	6.78431e-10
6	ENSG00000228170.1	3153296	rs7765391:3138499:A:G	0.427655	1.09e-11	6.78431e-10
6	ENSG00000228506.1	99872798	rs12195636:99888950:C:G	-0.318932	1.26e-07	6.78431e-10
6	ENSG00000228506.1	99872798	rs12190963:99932154:C:T	-0.239699	7.57e-29	6.78431e-10
6	ENSG00000228506.1	99872798	rs3827787:99874394:G:A	0.314373	9.69e-18	6.78431e-10
6	ENSG00000228506.1	99872798	rs4339472:99860731:A:G	-0.380435	1.21e-34	6.78431e-10
6	ENSG00000228506.1	99872798	rs72926260:99969441:A:G	0.289416	1.62e-10	6.78431e-10
6	ENSG00000228506.1	99872798	rs72930628:99871819:T:C	0.364651	8.86e-11	6.78431e-10
6	ENSG00000228789.2	31021227	rs1131204:31324531:C:T	-0.651162	2.97e-08	6.78431e-10
6	ENSG00000228789.2	31021227	rs2308655:31322303:C:G	-0.466275	1.11e-06	0.0027552
6	ENSG00000229036.1	143824531	rs9496619:143748801:A:G	0.148197	2.28e-07	6.78431e-10
6	ENSG00000229391.3	32527799	rs9271123:32576838:C:T	22.0409	3.49e-42	6.78431e-10
6	ENSG00000229852.2	73972938	rs1066687:74022325:G:T	-0.211047	4e-06	3.05674e-06
6	ENSG00000229921.2	168397757	rs73788679:168413648:G:A	0.0690452	2.27e-12	6.78431e-10
6	ENSG00000229921.2	168397757	rs2516611:168384831:C:T	-0.0207265	1.89e-06	0.000843929
6	ENSG00000230177.1	111599135	rs406774:111692750:T:C	-0.136489	4.62e-06	1.26779e-05
6	ENSG00000230177.1	111599135	rs2343614:111705158:G:A	-0.0664874	7.4e-06	0.0200678
6	ENSG00000230438.3	2876744	rs318428:2876237:G:C	-0.431984	1.3e-07	6.78431e-10
6	ENSG00000230795.2	29894236	rs1034325:30368457:T:C	1.03605	2.31e-11	6.78431e-10
6	ENSG00000230795.2	29894236	rs29028728:29911571:G:C	-0.987614	5.52e-06	0.000136663
6	ENSG00000231074.2	30294927	rs9368635:30290036:A:G	0.537288	1.07e-14	6.78431e-10
6	ENSG00000231074.2	30294927	rs1264541:30387339:A:C	-0.428674	2.79e-06	0.000182835
6	ENSG00000231389.2	33048552	rs2855433:33158018:G:T	-60.0147	7.69e-06	2.92666e-05
6	ENSG00000231628.1	105726891	rs58851682:105234492:A:C	0.0486193	2.1e-06	2.84514e-05
6	ENSG00000231769.1	46097443	rs10807337:46142552:A:C	-0.0778574	2.91e-06	1.54327e-05
6	ENSG00000232157.1	34252267	rs55779010:34283776:G:T	0.465417	2.92e-07	1.85119e-06
6	ENSG00000232629.4	32731311	rs9271123:32576838:C:T	2.61375	2.49e-11	6.78431e-10
6	ENSG00000232629.4	32731311	rs9274926:32641416:T:C	1.70582	3.02e-11	1.03387e-05
6	ENSG00000232629.4	32731311	rs4148874:32797488:C:T	2.01996	2.17e-08	6.11516e-05
6	ENSG00000232703.1	31169695	rs79636386:31238930:A:C	0.169268	1.44e-08	0.000634563
6	ENSG00000233231.1	166748056	rs6927168:166745394:C:G	-0.140439	1.85e-12	6.78431e-10
6	ENSG00000234147.1	141174061	rs12528549:141219442:C:A	0.438245	2.01e-14	6.78431e-10
6	ENSG00000234147.1	141174061	rs12194079:141196974:T:A	-0.529158	7.12e-12	0.00811074
6	ENSG00000234484.1	133073814	rs9493427:133074942:A:G	-0.0513824	8.08e-06	4.42752e-05
6	ENSG00000234745.3	31324965	rs746647:31114182:A:G	208.265	9.65e-11	6.78431e-10
6	ENSG00000234745.3	31324965	rs2596492:31324711:A:C	182.502	3.63e-08	0.00145974
6	ENSG00000235863.1	33244917	rs72882008:33572840:C:T	0.213686	3.67e-06	4.10099e-05
6	ENSG00000237541.3	32709119	rs9271123:32576838:C:T	14.4647	4.79e-24	6.78431e-10
6	ENSG00000237541.3	32709119	rs9274926:32641416:T:C	9.69743	1.03e-23	6.78431e-10
6	ENSG00000237541.3	32709119	rs200223047:32577088:TC:T	30.626	1.13e-24	6.78431e-10
6	ENSG00000239626.1	74000126	rs1066687:74022325:G:T	-0.0977363	6.53e-06	3.02142e-05
6	ENSG00000241106.2	32784825	rs140658700:32481780:C:T	20.3375	7.6e-06	0.000696186
6	ENSG00000242574.3	32908847	rs9271123:32576838:C:T	5.15693	8.91e-06	2.36388e-05
6	ENSG00000242574.3	32908847	rs140658700:32481780:C:T	51.6873	9.14e-06	0.000604353
6	ENSG00000243753.1	30227361	rs1264541:30387339:A:C	4.589	1.28e-06	3.04714e-05
6	ENSG00000243753.1	30227361	rs1061156:29913266:G:T	3.08753	1.91e-06	0.000126147
6	ENSG00000243753.1	30227361	rs3094093:30679628:T:A	3.41307	7.77e-06	0.000245184
6	ENSG00000246982.2	36164982	rs6457894:36188580:A:T	-0.226986	1.4e-17	6.78431e-10
6	ENSG00000246982.2	36164982	rs9366900:36156518:A:G	-0.247916	3.55e-20	0.000813959
6	ENSG00000246982.2	36164982	rs77693176:36548128:C:T	0.282882	8.19e-08	0.00143858
6	ENSG00000250264.1	32806599	rs9270081:32554243:T:A	0.536552	3.15e-06	0.00202448
6	ENSG00000252419.1	5046335	rs10900964:5018459:G:C	-0.0260662	9.52e-06	5.41137e-05
6	ENSG00000254870.1	31514385	rs3131382:31707730:T:C	-4.67591	1.95e-06	0.000111783
6	ENSG00000255389.1	111921078	rs149839106:111927812:GGGGGGT:G	-0.0964925	7.02e-08	6.78431e-10
6	ENSG00000255389.1	111921078	rs9487679:111926334:T:C	-0.0874815	3.07e-09	6.78431e-10
6	ENSG00000255389.1	111921078	rs62420456:111812326:A:T	-0.0492362	1.14e-08	1.72003e-05
6	ENSG00000255389.1	111921078	rs174401:111924770:C:T	0.112243	2.68e-08	2.36388e-05
6	ENSG00000259382.1	32153659	rs1004095:32153409:A:C	-2.20295	8.01e-14	6.78431e-10
6	ENSG00000259382.1	32153659	rs113126350:32484709:C:T	-3.55343	3.82e-06	0.000807236
6	ENSG00000259382.1	32153659	rs9274926:32641416:T:C	-0.73287	4.27e-06	0.00114808
6	ENSG00000259382.1	32153659	rs555007:31850332:T:C	-1.32964	2.76e-06	0.00268086
6	ENSG00000259382.1	32153659	rs9267911:32205110:T:C	0.685834	7.43e-06	0.00479206
6	ENSG00000260273.1	109703998	rs17070554:109704386:C:A	0.0616177	5.67e-07	6.78431e-10
6	ENSG00000261211.1	6683866	rs77559034:6685737:G:A	0.0389981	3.01e-07	6.78431e-10
6	ENSG00000261584.1	26686469	rs10946834:26533664:G:C	0.0959083	2.36e-14	6.78431e-10
6	ENSG00000261584.1	26686469	rs34887911:26987768:AG:A	-0.104982	6.09e-15	6.78431e-10
6	ENSG00000261584.1	26686469	rs6925193:26475016:T:C	0.127067	1.36e-10	6.78431e-10
7	ENSG00000006453.9	98030380	rs116871908:97533504:C:T	62.6697	4.9e-06	0.000135853
7	ENSG00000010270.9	38217824	rs7803902:38213208:T:C	1.53248	3.68e-06	4.06426e-05
7	ENSG00000013374.10	151038785	rs4295576:151038334:C:T	9.1883	1.65e-07	6.78431e-10
7	ENSG00000019991.10	81399754	rs73705853:81793273:A:G	0.819518	2.1e-07	0.000900375
7	ENSG00000075213.5	84122040	rs17302032:83808712:C:T	0.0648833	5.97e-06	6.78431e-10
7	ENSG00000078053.11	38671167	rs78468184:38407906:C:T	0.165545	8.09e-13	6.78431e-10
7	ENSG00000078053.11	38671167	rs28542321:38650719:T:C	0.0837544	3.15e-07	0.000227141
7	ENSG00000086232.7	6098861	rs2639:6066461:T:C	-10.0811	1.51e-11	6.78431e-10
7	ENSG00000086232.7	6098861	rs3735295:6048556:G:A	-6.6065	4.41e-07	6.78431e-10
7	ENSG00000086232.7	6098861	rs660547:6106731:G:A	3.94781	2.1e-16	0.00172213
7	ENSG00000086232.7	6098861	rs533575:6097336:T:A	17.5992	2.2e-10	0.0194301
7	ENSG00000086232.7	6098861	rs522788:6114765:C:T	-8.20804	3.6e-13	0.0253142
7	ENSG00000086289.7	37723446	rs1450851:37989775:T:C	-1.25688	5.73e-07	6.78431e-10
7	ENSG00000086300.11	26331541	rs10238493:26388422:G:A	-1.71612	4.72e-06	4.49153e-05
7	ENSG00000086300.11	26331541	rs13242213:26390757:C:T	-2.02147	5.27e-08	0.000714983
7	ENSG00000090263.10	140715028	rs498861:140768480:T:C	4.42146	7.04e-06	4.58521e-05
7	ENSG00000090266.7	140390577	rs11540284:140372889:G:A	-6.1628	6.18e-06	3.05674e-06
7	ENSG00000091127.8	105162714	rs861761:105205955:T:C	-0.965816	2.28e-08	6.78431e-10
7	ENSG00000105808.11	102283316	rs1129271:102087202:T:C	24.1628	1.57e-08	2.47016e-06
7	ENSG00000105829.6	93633694	rs2286845:93623458:A:G	-0.637194	9.91e-06	1.12685e-05
7	ENSG00000105855.4	20370325	rs17142636:20300090:C:T	0.257028	2.74e-06	1.98123e-05
7	ENSG00000105875.9	134896316	rs10271145:134836224:T:A	2.90947	6.51e-08	6.78431e-10
7	ENSG00000105877.12	21582833	rs2285943:21582963:G:T	-0.205271	2.21e-09	6.78431e-10
7	ENSG00000105887.10	135662101	rs6963681:135684740:C:T	-4.6751	1.69e-10	6.78431e-10
7	ENSG00000105928.9	24809244	rs754554:24758818:G:T	-19.7057	8.8e-25	6.78431e-10
7	ENSG00000105928.9	24809244	rs76851911:24767396:C:T	14.7769	3.95e-10	6.78431e-10
7	ENSG00000105928.9	24809244	rs17149943:24749199:G:T	20.3311	6.2e-13	0.000642995
7	ENSG00000105928.9	24809244	rs7809659:24771392:C:T	9.15169	9.68e-06	0.0024254
7	ENSG00000105928.9	24809244	rs2158889:24596097:T:C	5.68721	9.91e-08	0.00744133
7	ENSG00000105963.7	995043	rs6969773:980566:T:C	2.3843	1.05e-12	6.78431e-10
7	ENSG00000105971.9	115927434	rs13247015:116095623:A:C	3.8375	4.04e-67	6.78431e-10
7	ENSG00000105974.7	116164839	rs12706096:116214642:T:C	0.966463	1.42e-08	6.78431e-10
7	ENSG00000105974.7	116164839	rs13247015:116095623:A:C	1.17636	9.55e-08	0.000115024
7	ENSG00000106004.4	27183287	rs150217840:27492211:C:T	0.0401812	5.37e-07	0.00222296
7	ENSG00000106049.3	27702614	rs10214930:27784949:G:A	1.2499	2.84e-15	6.78431e-10
7	ENSG00000106049.3	27702614	rs12539472:27610178:C:T	-0.886049	4.16e-11	6.78431e-10
7	ENSG00000106049.3	27702614	rs42102:27717716:G:C	0.577416	2.13e-17	0.000155425
7	ENSG00000106049.3	27702614	rs7796520:27567462:T:C	-0.648143	2.26e-19	0.00193723
7	ENSG00000106049.3	27702614	rs35733141:27660751:T:C	-0.99842	1.12e-14	0.00222989
7	ENSG00000106070.12	50861159	rs2237456:50724555:C:T	0.0174958	4.38e-08	6.78431e-10
7	ENSG00000106100.6	30518400	rs2529440:30511794:C:T	-0.698556	2.78e-09	6.78431e-10
7	ENSG00000106123.7	142552792	rs4987599:142583840:A:C	0.0993026	7.82e-07	0.000147576
7	ENSG00000106125.14	30811033	rs7803974:30837547:T:C	0.30867	9.56e-24	6.78431e-10
7	ENSG00000106153.12	56174269	rs73135709:56243878:A:G	-4.4036	5.01e-06	4.36636e-05
7	ENSG00000106244.8	99006452	rs151315831:99166056:G:A	8.88759	1.05e-07	4.28021e-05
7	ENSG00000106302.5	123469037	rs7790545:123474227:G:A	-0.126095	4.07e-06	7.88999e-06
7	ENSG00000106302.5	123469037	rs75614337:123270500:G:A	-0.117836	4.05e-06	0.00183936
7	ENSG00000106366.5	100770370	rs4729664:100767326:C:G	-0.132616	7.72e-06	5.28753e-05
7	ENSG00000106392.5	7196565	rs73674686:7241675:A:G	1.79818	2.66e-09	6.78431e-10
7	ENSG00000106392.5	7196565	rs7780273:7250449:A:C	0.607491	1.89e-07	0.00711106
7	ENSG00000106460.13	12250867	rs1019307:12251790:G:C	-0.662661	1.85e-07	6.78431e-10
7	ENSG00000106484.8	130126046	rs12112550:130119936:C:G	4.41631	8.9e-08	6.35148e-06
7	ENSG00000106538.5	150038763	rs1962004:150020381:G:A	-0.336394	1.72e-09	6.78431e-10
[truncated: 3,255 more rows]
