# Supplementary material for: Shared regulatory sites are abundant in the human genome and shed light on genome evolution and disease pleiotropy
Source: PLoS Genet. 2017 Mar 10;13(3):e1006673. doi: 10.1371/journal.pgen.1006673 (PMC5365138; doi:10.1371/journal.pgen.1006673)
Supplement: S2 Table — (XLSX) [file pgen.1006673.s010.xlsx]

## Sheet: Sheet1
Chr	SNP_ID	Anchor Start	Anchor End	GENE_ID 1	Description 1	Target Start 1	Target End 1	GENE_ID 2	Description 2	Target Start 2	Target End 2	Study
1	rs4911983:19638090:G:C	19631463	19651532	ENSG00000211454.8	aldo-keto reductase family 7-like (gene/pseudogene) [Source:HGNC Symbol;Acc:HGNC:24056]	19598074	19606309	ENSG00000162482.4	aldo-keto reductase family 7, member A3 (aflatoxin aldehyde reductase) [Source:HGNC Symbol;Acc:HGNC:390]	19611760	19623182	CHi-C
1	rs114526719:26533979:G:T	26529666	26538538	ENSG00000236782.1		26495199	26499657	ENSG00000142684.7	zinc finger protein 593 [Source:HGNC Symbol;Acc:HGNC:30943]	26495199	26499657	CHi-C
1	rs114526719:26533979:G:T	26529668	26538540	ENSG00000236782.1		26495201	26529667	ENSG00000142684.7	zinc finger protein 593 [Source:HGNC Symbol;Acc:HGNC:30943]	26495201	26529667	Hi-C
1	rs28469609:38367404:C:T	38365466	38372893	ENSG00000204084.6	inositol polyphosphate-5-phosphatase, 75kDa [Source:HGNC Symbol;Acc:HGNC:6077]	38401993	38413902	ENSG00000183386.5	four and a half LIM domains 3 [Source:HGNC Symbol;Acc:HGNC:3704]	38469208	38479187	CHi-C
1	rs28469609:38367404:C:T	38365466	38372893	ENSG00000230955.1		38324477	38328050	ENSG00000183386.5	four and a half LIM domains 3 [Source:HGNC Symbol;Acc:HGNC:3704]	38469208	38479187	CHi-C
1	rs28469609:38367404:C:T	38365466	38372893	ENSG00000230955.1		38324477	38328050	ENSG00000204084.6	inositol polyphosphate-5-phosphatase, 75kDa [Source:HGNC Symbol;Acc:HGNC:6077]	38401993	38413902	CHi-C
1	rs553057:40214375:G:C	40211627	40228297	ENSG00000261798.1		40237261	40256411	ENSG00000116985.6	bone morphogenetic protein 8b [Source:HGNC Symbol;Acc:HGNC:1075]	40237261	40256411	CHi-C
1	rs1000370:40998406:G:T	40996163	40998471	ENSG00000238287.1		40970479	40975678	ENSG00000227278.1		40980391	40991500	CHi-C
1	rs138624104:43398095:C:CTTATGCACG	43394165	43399778	ENSG00000227533.1	SLC2A1 antisense RNA 1 [Source:HGNC Symbol;Acc:HGNC:44187]	43423610	43426304	ENSG00000117394.12	solute carrier family 2 (facilitated glucose transporter), member 1 [Source:HGNC Symbol;Acc:HGNC:11005]	43423610	43426304	CHi-C
1	rs9147:46016687:T:C	46012546	46017074	ENSG00000236624.4	coiled-coil domain containing 163, pseudogene [Source:HGNC Symbol;Acc:27003]	45957468	45967222	ENSG00000070759.11	testis-specific kinase 2 [Source:HGNC Symbol;Acc:HGNC:11732]	45955111	45957467	CHi-C
1	rs36209093:110229787:C:T	110222270	110233697	ENSG00000168765.10	glutathione S-transferase mu 4 [Source:HGNC Symbol;Acc:HGNC:4636]	110196942	110202242	ENSG00000134202.6	glutathione S-transferase mu 3 (brain) [Source:HGNC Symbol;Acc:HGNC:4635]	110269914	110284845	CHi-C
1	rs599134:111740345:C:G	111731374	111741474	ENSG00000156171.9	DNA-damage regulated autophagy modulator 2 [Source:HGNC Symbol;Acc:HGNC:28769]	111678854	111684197	ENSG00000134255.9	choline/ethanolamine phosphotransferase 1 [Source:HGNC Symbol;Acc:HGNC:24289]	111678854	111684197	CHi-C
1	rs35430374:111744528:C:A	111742392	111746618	ENSG00000162777.12	DENN/MADD domain containing 2D [Source:HGNC Symbol;Acc:HGNC:26192]	111746619	111749211	ENSG00000134255.9	choline/ethanolamine phosphotransferase 1 [Source:HGNC Symbol;Acc:HGNC:24289]	111678854	111684197	CHi-C
1	1:113660529:A:ATTTTTTT	113658729	113661001	ENSG00000238198.1		113600149	113620258	ENSG00000198799.6	leucine-rich repeats and immunoglobulin-like domains 2 [Source:HGNC Symbol;Acc:HGNC:20889]	113600149	113620258	CHi-C
1	rs17007362:220474249:G:A	220470539	220474502	ENSG00000162817.6	chromosome 1 open reading frame 115 [Source:HGNC Symbol;Acc:HGNC:25873]	220860191	220866775	ENSG00000117791.11	mitochondrial amidoxime reducing component 2 [Source:HGNC Symbol;Acc:HGNC:26064]	220918742	220927949	CHi-C
2	rs150455073:10173993:C:CTG	10169812	10178091	ENSG00000260077.1		10178092	10211806	ENSG00000172059.6	Kruppel-like factor 11 [Source:HGNC Symbol;Acc:HGNC:11811]	10178092	10211806	Hi-C
2	rs111237518:25687024:C:T	25680667	25689280	ENSG00000224220.1		25639818	25653459	ENSG00000138101.13	dystrobrevin, beta [Source:HGNC Symbol;Acc:HGNC:3058]	25890590	25898412	CHi-C
2	rs6543617:31419934:A:G	31417374	31431086	ENSG00000214711.5	calpain 14 [Source:HGNC Symbol;Acc:HGNC:16664]	31454060	31478614	ENSG00000013016.10	EH-domain containing 3 [Source:HGNC Symbol;Acc:HGNC:3244]	31454060	31478614	CHi-C
2	rs2600665:61405795:G:T	61401297	61408583	ENSG00000212978.4		61370522	61378699	ENSG00000162929.9	KIAA1841 [Source:HGNC Symbol;Acc:HGNC:29387]	61290030	61294435	CHi-C
2	rs2600665:61405795:G:T	61401297	61408583	ENSG00000237651.2	chromosome 2 open reading frame 74 [Source:HGNC Symbol;Acc:HGNC:34439]	61370522	61378699	ENSG00000212978.4		61370522	61378699	CHi-C
2	rs2600665:61405795:G:T	61401297	61408583	ENSG00000162929.9	KIAA1841 [Source:HGNC Symbol;Acc:HGNC:29387]	61290030	61294435	ENSG00000237651.2	chromosome 2 open reading frame 74 [Source:HGNC Symbol;Acc:HGNC:34439]	61370522	61378699	CHi-C
2	rs2600665:61405795:G:T	61401299	61408585	ENSG00000237651.2	chromosome 2 open reading frame 74 [Source:HGNC Symbol;Acc:HGNC:34439]	61368871	61392075	ENSG00000212978.4		61368871	61392075	Hi-C
2	rs151292011:85583085:C:CTGATCATTATTACCACAG	85569111	85588477	ENSG00000152291.9	trans-golgi network protein 2 [Source:HGNC Symbol;Acc:HGNC:15450]	85553989	85556149	ENSG00000042493.10	capping protein (actin filament), gelsolin-like [Source:HGNC Symbol;Acc:HGNC:1474]	85641313	85648227	CHi-C
2	rs151292011:85583085:C:CTGATCATTATTACCACAG	85569113	85588479	ENSG00000152291.9	trans-golgi network protein 2 [Source:HGNC Symbol;Acc:HGNC:15450]	85547980	85569112	ENSG00000042493.10	capping protein (actin filament), gelsolin-like [Source:HGNC Symbol;Acc:HGNC:1474]	85640235	85680703	Hi-C
2	rs70956107:86464340:GA:G	86462709	86468297	ENSG00000132313.9	mitochondrial ribosomal protein L35 [Source:HGNC Symbol;Acc:HGNC:14489]	86421583	86427124	ENSG00000132305.15	inner membrane protein, mitochondrial [Source:HGNC Symbol;Acc:HGNC:6047]	86421583	86427124	CHi-C
2	rs3762497:113995934:G:A	113990433	113999327	ENSG00000189223.7	PAX8 antisense RNA 1 [Source:HGNC Symbol;Acc:HGNC:49271]	113959161	113969848	ENSG00000125618.12	paired box 8 [Source:HGNC Symbol;Acc:HGNC:8622]	114032805	114042576	CHi-C
3	rs66736629:46765277:C:T	46740910	46795252	ENSG00000206549.7	protease, serine, 50 [Source:HGNC Symbol;Acc:HGNC:17910]	46852271	46856616	ENSG00000160801.9	parathyroid hormone 1 receptor [Source:HGNC Symbol;Acc:HGNC:9608]	46904634	46919992	CHi-C
3	rs3731489:48228906:C:A	48228725	48236166	ENSG00000172113.4	NME/NM23 nucleoside diphosphate kinase 6 [Source:HGNC Symbol;Acc:HGNC:20567]	48335867	48348162	ENSG00000164048.8	zinc finger protein 589 [Source:HGNC Symbol;Acc:HGNC:16747]	48281927	48286297	CHi-C
3	rs3731489:48228906:C:A	48228725	48236166	ENSG00000228638.1	FCF1 pseudogene 2 [Source:HGNC Symbol;Acc:HGNC:44614]	48321772	48335569	ENSG00000164048.8	zinc finger protein 589 [Source:HGNC Symbol;Acc:HGNC:16747]	48281927	48286297	CHi-C
3	rs3731489:48228906:C:A	48228725	48236166	ENSG00000228638.1	FCF1 pseudogene 2 [Source:HGNC Symbol;Acc:HGNC:44614]	48321772	48335569	ENSG00000172113.4	NME/NM23 nucleoside diphosphate kinase 6 [Source:HGNC Symbol;Acc:HGNC:20567]	48335867	48348162	CHi-C
3	rs3731489:48228906:C:A	48228727	48236168	ENSG00000229759.1	mitochondrial ribosomal protein S18A pseudogene 1 [Source:HGNC Symbol;Acc:HGNC:29740]	48291658	48321773	ENSG00000164048.8	zinc finger protein 589 [Source:HGNC Symbol;Acc:HGNC:16747]	48281929	48290482	Hi-C
3	rs6446275:49466871:A:G	49463270	49478735	ENSG00000235261.1	NICN1 antisense RNA 1 (non-protein coding) [Source:HGNC Symbol;Acc:40838]	49458134	49463269	ENSG00000185909.9	kelch domain containing 8B [Source:HGNC Symbol;Acc:HGNC:28557]	49203291	49211944	CHi-C
4	rs11721789:1254414:C:A	1249240	1262313	ENSG00000249548.1		1237762	1249239	ENSG00000196810.3	CTBP1 antisense RNA 2 (head to head) [Source:HGNC Symbol;Acc:HGNC:28307]	1237762	1249239	Hi-C
4	rs112889978:38864090:C:T	38857909	38868396	ENSG00000197712.6	family with sequence similarity 114, member A1 [Source:HGNC Symbol;Acc:HGNC:25087]	38868397	38871243	ENSG00000174123.6	toll-like receptor 10 [Source:HGNC Symbol;Acc:HGNC:15634]	38783984	38784643	CHi-C
5	rs4869687:36690598:G:C	36682904	36691492	ENSG00000250155.1		36724674	36730057	ENSG00000079215.8	solute carrier family 1 (glial high affinity glutamate transporter), member 3 [Source:HGNC Symbol;Acc:HGNC:10941]	36604776	36613268	CHi-C
5	rs16872364:74160455:A:G	74158257	74163337	ENSG00000164347.11	G elongation factor, mitochondrial 2 [Source:HGNC Symbol;Acc:HGNC:29682]	74060220	74063392	ENSG00000164346.5	NSA2 ribosome biogenesis homolog (S. cerevisiae) [Source:HGNC Symbol;Acc:HGNC:30728]	74060220	74063392	CHi-C
5	rs146925065:96110968:AAAAG:A	96109574	96111575	ENSG00000164308.12	endoplasmic reticulum aminopeptidase 2 [Source:HGNC Symbol;Acc:HGNC:29499]	96210582	96211797	ENSG00000164307.7	endoplasmic reticulum aminopeptidase 1 [Source:HGNC Symbol;Acc:HGNC:18173]	96140940	96154253	CHi-C
6	rs11242809:2937295:C:T	2934327	2944318	ENSG00000170542.5	serpin peptidase inhibitor, clade B (ovalbumin), member 9 [Source:HGNC Symbol;Acc:HGNC:8955]	2899386	2914034	ENSG00000124588.13	NAD(P)H dehydrogenase, quinone 2 [Source:HGNC Symbol;Acc:HGNC:7856]	2981205	2990869	Hi-C
6	rs11242809:2937295:C:T	2935211	2944316	ENSG00000124535.10	Werner helicase interacting protein 1 [Source:HGNC Symbol;Acc:HGNC:20876]	2757185	2770474	ENSG00000021355.7	serpin peptidase inhibitor, clade B (ovalbumin), member 1 [Source:HGNC Symbol;Acc:HGNC:3311]	2840902	2842325	CHi-C
6	rs11242809:2937295:C:T	2935211	2944316	ENSG00000124570.11	serpin peptidase inhibitor, clade B (ovalbumin), member 6 [Source:HGNC Symbol;Acc:HGNC:8950]	2961426	2973712	ENSG00000021355.7	serpin peptidase inhibitor, clade B (ovalbumin), member 1 [Source:HGNC Symbol;Acc:HGNC:3311]	2840902	2842325	CHi-C
6	rs11242809:2937295:C:T	2935211	2944316	ENSG00000124588.13	NAD(P)H dehydrogenase, quinone 2 [Source:HGNC Symbol;Acc:HGNC:7856]	2987622	2990617	ENSG00000021355.7	serpin peptidase inhibitor, clade B (ovalbumin), member 1 [Source:HGNC Symbol;Acc:HGNC:3311]	2840902	2842325	CHi-C
6	rs11242809:2937295:C:T	2935211	2944316	ENSG00000145949.8	myosin light chain kinase family, member 4 [Source:HGNC Symbol;Acc:HGNC:27972]	2750825	2757184	ENSG00000021355.7	serpin peptidase inhibitor, clade B (ovalbumin), member 1 [Source:HGNC Symbol;Acc:HGNC:3311]	2840902	2842325	CHi-C
6	rs11242809:2937295:C:T	2935211	2944316	ENSG00000170542.5	serpin peptidase inhibitor, clade B (ovalbumin), member 9 [Source:HGNC Symbol;Acc:HGNC:8955]	2900671	2914032	ENSG00000021355.7	serpin peptidase inhibitor, clade B (ovalbumin), member 1 [Source:HGNC Symbol;Acc:HGNC:3311]	2840902	2842325	CHi-C
6	rs11242809:2937295:C:T	2935211	2944316	ENSG00000124570.11	serpin peptidase inhibitor, clade B (ovalbumin), member 6 [Source:HGNC Symbol;Acc:HGNC:8950]	2961426	2973712	ENSG00000124535.10	Werner helicase interacting protein 1 [Source:HGNC Symbol;Acc:HGNC:20876]	2757185	2770474	CHi-C
6	rs11242809:2937295:C:T	2935211	2944316	ENSG00000124588.13	NAD(P)H dehydrogenase, quinone 2 [Source:HGNC Symbol;Acc:HGNC:7856]	2987622	2990617	ENSG00000124535.10	Werner helicase interacting protein 1 [Source:HGNC Symbol;Acc:HGNC:20876]	2757185	2770474	CHi-C
6	rs11242809:2937295:C:T	2935211	2944316	ENSG00000145949.8	myosin light chain kinase family, member 4 [Source:HGNC Symbol;Acc:HGNC:27972]	2750825	2757184	ENSG00000124535.10	Werner helicase interacting protein 1 [Source:HGNC Symbol;Acc:HGNC:20876]	2757185	2770474	CHi-C
6	rs11242809:2937295:C:T	2935211	2944316	ENSG00000170542.5	serpin peptidase inhibitor, clade B (ovalbumin), member 9 [Source:HGNC Symbol;Acc:HGNC:8955]	2900671	2914032	ENSG00000124535.10	Werner helicase interacting protein 1 [Source:HGNC Symbol;Acc:HGNC:20876]	2757185	2770474	CHi-C
6	rs11242809:2937295:C:T	2935211	2944316	ENSG00000124588.13	NAD(P)H dehydrogenase, quinone 2 [Source:HGNC Symbol;Acc:HGNC:7856]	2987622	2990617	ENSG00000124570.11	serpin peptidase inhibitor, clade B (ovalbumin), member 6 [Source:HGNC Symbol;Acc:HGNC:8950]	2961426	2973712	CHi-C
6	rs11242809:2937295:C:T	2935211	2944316	ENSG00000145949.8	myosin light chain kinase family, member 4 [Source:HGNC Symbol;Acc:HGNC:27972]	2750825	2757184	ENSG00000124570.11	serpin peptidase inhibitor, clade B (ovalbumin), member 6 [Source:HGNC Symbol;Acc:HGNC:8950]	2961426	2973712	CHi-C
6	rs11242809:2937295:C:T	2935211	2944316	ENSG00000170542.5	serpin peptidase inhibitor, clade B (ovalbumin), member 9 [Source:HGNC Symbol;Acc:HGNC:8955]	2900671	2914032	ENSG00000124570.11	serpin peptidase inhibitor, clade B (ovalbumin), member 6 [Source:HGNC Symbol;Acc:HGNC:8950]	2961426	2973712	CHi-C
6	rs11242809:2937295:C:T	2935211	2944316	ENSG00000145949.8	myosin light chain kinase family, member 4 [Source:HGNC Symbol;Acc:HGNC:27972]	2750825	2757184	ENSG00000124588.13	NAD(P)H dehydrogenase, quinone 2 [Source:HGNC Symbol;Acc:HGNC:7856]	2987622	2990617	CHi-C
6	rs11242809:2937295:C:T	2935211	2944316	ENSG00000170542.5	serpin peptidase inhibitor, clade B (ovalbumin), member 9 [Source:HGNC Symbol;Acc:HGNC:8955]	2900671	2914032	ENSG00000124588.13	NAD(P)H dehydrogenase, quinone 2 [Source:HGNC Symbol;Acc:HGNC:7856]	2987622	2990617	CHi-C
6	rs11242809:2937295:C:T	2935211	2944316	ENSG00000170542.5	serpin peptidase inhibitor, clade B (ovalbumin), member 9 [Source:HGNC Symbol;Acc:HGNC:8955]	2900671	2914032	ENSG00000145949.8	myosin light chain kinase family, member 4 [Source:HGNC Symbol;Acc:HGNC:27972]	2750825	2757184	CHi-C
6	rs6929344:3205325:G:A	3200251	3208955	ENSG00000137285.8	tubulin, beta 2B class IIb [Source:HGNC Symbol;Acc:HGNC:30829]	3227016	3269813	ENSG00000137267.4	tubulin, beta 2A class IIa [Source:HGNC Symbol;Acc:HGNC:12412]	3110166	3182603	Hi-C
6	rs6929344:3205325:G:A	3200251	3208955	ENSG00000216819.1	tubulin, beta 2B class IIb pseudogene 1 [Source:HGNC Symbol;Acc:HGNC:42332]	3110166	3182603	ENSG00000137267.4	tubulin, beta 2A class IIa [Source:HGNC Symbol;Acc:HGNC:12412]	3110166	3182603	Hi-C
6	rs6929344:3205325:G:A	3200251	3208955	ENSG00000137285.8	tubulin, beta 2B class IIb [Source:HGNC Symbol;Acc:HGNC:30829]	3227016	3269813	ENSG00000216819.1	tubulin, beta 2B class IIb pseudogene 1 [Source:HGNC Symbol;Acc:HGNC:42332]	3110166	3182603	Hi-C
6	rs6929344:3205325:G:A	3200251	3208955	ENSG00000137267.4	tubulin, beta 2A class IIa [Source:HGNC Symbol;Acc:HGNC:12412]	3110166	3182603	ENSG00000228170.1		3110166	3182603	Hi-C
6	rs6929344:3205325:G:A	3200251	3208955	ENSG00000137285.8	tubulin, beta 2B class IIb [Source:HGNC Symbol;Acc:HGNC:30829]	3227016	3269813	ENSG00000228170.1		3110166	3182603	Hi-C
6	rs6929344:3205325:G:A	3201898	3208953	ENSG00000137285.8	tubulin, beta 2B class IIb [Source:HGNC Symbol;Acc:HGNC:30829]	3227014	3240631	ENSG00000137267.4	tubulin, beta 2A class IIa [Source:HGNC Symbol;Acc:HGNC:12412]	3155609	3166400	CHi-C
6	rs6929344:3205325:G:A	3201898	3208953	ENSG00000228170.1		3151921	3153502	ENSG00000137267.4	tubulin, beta 2A class IIa [Source:HGNC Symbol;Acc:HGNC:12412]	3155609	3166400	CHi-C
6	rs6929344:3205325:G:A	3201898	3208953	ENSG00000228170.1		3151921	3153502	ENSG00000137285.8	tubulin, beta 2B class IIb [Source:HGNC Symbol;Acc:HGNC:30829]	3227014	3240631	CHi-C
6	rs9379875:26444732:C:T	26443498	26448407	ENSG00000112763.10	butyrophilin, subfamily 2, member A1 [Source:HGNC Symbol;Acc:HGNC:1136]	26452844	26485104	ENSG00000111801.10	butyrophilin, subfamily 3, member A3 [Source:HGNC Symbol;Acc:HGNC:1140]	26429643	26443497	Hi-C
6	rs9379875:26444732:C:T	26443498	26448407	ENSG00000186470.7	butyrophilin, subfamily 3, member A2 [Source:HGNC Symbol;Acc:HGNC:1139]	26363647	26368105	ENSG00000111801.10	butyrophilin, subfamily 3, member A3 [Source:HGNC Symbol;Acc:HGNC:1140]	26429643	26443497	Hi-C
6	rs9379875:26444732:C:T	26443498	26448407	ENSG00000186470.7	butyrophilin, subfamily 3, member A2 [Source:HGNC Symbol;Acc:HGNC:1139]	26363647	26368105	ENSG00000112763.10	butyrophilin, subfamily 2, member A1 [Source:HGNC Symbol;Acc:HGNC:1136]	26452844	26485104	Hi-C
6	rs746647:31114182:A:G	31112103	31115264	ENSG00000234745.3	major histocompatibility complex, class I, B [Source:HGNC Symbol;Acc:HGNC:4932]	31305303	31338321	ENSG00000204525.8	major histocompatibility complex, class I, C [Source:HGNC Symbol;Acc:HGNC:4933]	31220587	31263371	Hi-C
6	rs79636386:31238930:A:C	31233578	31263371	ENSG00000232703.1	long intergenic non-protein coding RNA 481 [Source:HGNC Symbol;Acc:39817]	31147995	31177385	ENSG00000206344.5	HLA complex group 27 (non-protein coding) [Source:HGNC Symbol;Acc:HGNC:27366]	31147995	31177385	Hi-C
6	rs9271123:32576838:C:T	32574085	32582717	ENSG00000223534.1	HLA-DQB1 antisense RNA 1 [Source:HGNC Symbol;Acc:HGNC:39762]	32622279	32628870	ENSG00000179344.11	major histocompatibility complex, class II, DQ beta 1 [Source:HGNC Symbol;Acc:HGNC:4944]	32633438	32636953	CHi-C
6	rs2855433:33158018:G:T	33151607	33161216	ENSG00000231389.2	major histocompatibility complex, class II, DP alpha 1 [Source:HGNC Symbol;Acc:HGNC:4938]	33046251	33053433	ENSG00000204228.3	hydroxysteroid (17-beta) dehydrogenase 8 [Source:HGNC Symbol;Acc:HGNC:3554]	33165153	33173879	CHi-C
6	rs1757183:37484790:T:C	37477592	37490331	ENSG00000227920.2		37490332	37544746	ENSG00000204110.4		37461133	37477591	Hi-C
6	rs34251486:56855095:CTGTG:C	56854943	56856754	ENSG00000168116.9	KIAA1586 [Source:HGNC Symbol;Acc:HGNC:21360]	56910973	56917896	ENSG00000151917.11	BEN domain containing 6 [Source:HGNC Symbol;Acc:HGNC:20871]	56816016	56821197	CHi-C
6	rs1066687:74022325:G:T	74019243	74026830	ENSG00000239626.1	ribosomal protein SA pseudogene 41 [Source:HGNC Symbol;Acc:HGNC:36663]	73993342	74000304	ENSG00000229852.2		73969783	73986643	Hi-C
6	rs9450282:86195298:A:G	86193776	86199512	ENSG00000203875.4	small nucleolar RNA host gene 5 [Source:HGNC Symbol;Acc:HGNC:21026]	86388294	86401772	ENSG00000135318.6	5'-nucleotidase, ecto (CD73) [Source:HGNC Symbol;Acc:HGNC:8021]	86157894	86164182	CHi-C
6	rs9362450:88508974:G:A	88508430	88512532	ENSG00000164414.11	solute carrier family 35 (CMP-sialic acid transporter), member A1 [Source:HGNC Symbol;Acc:HGNC:11021]	88175069	88188030	ENSG00000135334.7	akirin 2 [Source:HGNC Symbol;Acc:HGNC:21407]	88408434	88419787	CHi-C
6	rs406774:111692750:T:C	111685065	111696015	ENSG00000230177.1		111598785	111603063	ENSG00000173214.5	KIAA1919 [Source:HGNC Symbol;Acc:HGNC:21053]	111566234	111581111	CHi-C
7	rs28402081:633179:G:T	632359	635610	ENSG00000197461.8		553257	589121	ENSG00000188191.8		757881	771209	CHi-C
7	rs13247029:23659567:C:A	23654654	23661571	ENSG00000188732.6	family with sequence similarity 221, member A [Source:HGNC Symbol;Acc:HGNC:27977]	23714695	23724022	ENSG00000169193.7	coiled-coil domain containing 126 [Source:HGNC Symbol;Acc:HGNC:22398]	23635405	23640259	Hi-C
7	rs7803974:30837547:T:C	30836356	30839327	ENSG00000240583.5		30887690	30897523	ENSG00000106125.14		30806291	30811727	CHi-C
7	rs56665454:44077470:C:T	44070052	44102107	ENSG00000239775.1		44103689	44108440	ENSG00000164708.5		44103689	44108440	CHi-C
7	rs113479612:99648959:T:C	99646534	99657158	ENSG00000188186.6		99740024	99747891	ENSG00000146833.10		99515070	99519011	CHi-C
7	rs56213152:100664615:T:C	100663258	100669396	ENSG00000227053.1		100658420	100663257	ENSG00000205277.5		100612839	100617435	CHi-C
7	rs13235027:100722638:C:T	100702538	100723615	ENSG00000260336.1		100728372	100738249	ENSG00000227053.1		100658420	100663257	CHi-C
7	rs10271145:134836224:T:A	134830799	134838723	ENSG00000146856.10	ATP/GTP binding protein-like 3 [Source:HGNC Symbol;Acc:HGNC:27981]	134668570	134673325	ENSG00000122783.11	chromosome 7 open reading frame 49 [Source:HGNC Symbol;Acc:HGNC:22432]	134847129	134856718	Hi-C
7	rs10271145:134836224:T:A	134832273	134838721	ENSG00000122783.11		134853710	134856716	ENSG00000105875.9		134894574	134898796	CHi-C
7	rs10271145:134836224:T:A	134832273	134838721	ENSG00000146856.10		134670203	134673323	ENSG00000105875.9		134894574	134898796	CHi-C
7	rs10271145:134836224:T:A	134832273	134838721	ENSG00000146856.10		134670203	134673323	ENSG00000122783.11		134853710	134856716	CHi-C
7	rs6963681:135684740:C:T	135673273	135693961	ENSG00000236338.1		135611431	135613304	ENSG00000105887.10		135653490	135668136	CHi-C
7	rs7784221:141439404:C:T	141437747	141445390	ENSG00000257093.2		141398396	141405781	ENSG00000127366.4		141482913	141490359	CHi-C
7	rs1962004:150020381:G:A	150015943	150021001	ENSG00000188707.4		150024535	150035986	ENSG00000106538.5		150035987	150039938	CHi-C
7	rs1962004:150020381:G:A	150015943	150021001	ENSG00000261305.1		150035987	150039938	ENSG00000106538.5		150035987	150039938	CHi-C
7	rs1962004:150020381:G:A	150015943	150021001	ENSG00000188707.4		150024535	150035986	ENSG00000261305.1		150035987	150039938	CHi-C
8	rs2511737:103580527:A:C	103574990	103582502	ENSG00000253633.1		103535091	103549761	ENSG00000155090.10	Kruppel-like factor 10 [Source:HGNC Symbol;Acc:HGNC:11810]	103653448	103670887	Hi-C
8	rs2511737:103580527:A:C	103576483	103582500	ENSG00000253633.1		103536398	103548826	ENSG00000155090.10		103664646	103670885	CHi-C
8	rs827531:104315351:G:A	104313474	104318174	ENSG00000247081.2	BAALC antisense RNA 1 [Source:HGNC Symbol;Acc:HGNC:50461]	104310069	104311837	ENSG00000164930.6	frizzled class receptor 6 [Source:HGNC Symbol;Acc:HGNC:4044]	104310069	104311837	Hi-C
9	rs1260460:6631099:A:G	6612403	6635665	ENSG00000236924.1		6643405	6652941	ENSG00000178445.8		6643405	6652941	CHi-C
9	rs1541144:26956768:G:A	26955931	26957234	ENSG00000184434.7		27001805	27007716	ENSG00000096872.10		26944689	26947689	CHi-C
9	rs591486:98650046:A:G	98645330	98650654	ENSG00000182150.9	excision repair cross-complementation group 6-like 2 [Source:HGNC Symbol;Acc:HGNC:26922]	98633269	98645329	ENSG00000175611.6	long intergenic non-protein coding RNA 476 [Source:HGNC Symbol;Acc:HGNC:27858]	98633269	98645329	Hi-C
9	rs10739429:100274565:T:A	100272501	100283651	ENSG00000136925.9		100394559	100398567	ENSG00000136842.8		100263198	100263482	CHi-C
9	rs4316239:130183486:G:C	130182158	130193852	ENSG00000197958.8		130213491	130228324	ENSG00000136856.11		130157600	130164386	CHi-C
9	rs913773:132033466:C:T	132033338	132039581	ENSG00000204055.4		131934361	131946991	ENSG00000188483.6		131934361	131946991	CHi-C
9	rs913773:132033466:C:T	132033340	132039583	ENSG00000204055.4		131926978	131946993	ENSG00000188483.6	immediate early response 5-like [Source:HGNC Symbol;Acc:HGNC:23679]	131926978	131946993	Hi-C
9	rs1179037:136238509:G:A	136237763	136239454	ENSG00000148296.5		136198424	136206519	ENSG00000148290.5		136208502	136225322	CHi-C
10	rs34584160:74836509:A:AC	74833809	74837814	ENSG00000236756.3		75006078	75011525	ENSG00000166321.9		74869579	74880028	CHi-C
10	rs1650232:81319267:C:A	81317183	81322184	ENSG00000236217.2		81777846	81806612	ENSG00000224760.2		81777846	81806612	CHi-C
11	rs4963156:780827:C:T	770927	783954	ENSG00000184524.5		783955	809018	ENSG00000177595.12		809019	810841	CHi-C
11	rs7933973:6997585:C:A	6993776	7001143	ENSG00000158077.4		7037544	7041791	ENSG00000149050.5		7037544	7041791	CHi-C
11	rs7933973:6997585:C:A	6993776	7001143	ENSG00000170748.5		7102154	7116070	ENSG00000149050.5		7037544	7041791	CHi-C
11	rs7933973:6997585:C:A	6993776	7001143	ENSG00000170748.5		7102154	7116070	ENSG00000158077.4		7037544	7041791	CHi-C
11	rs4647741:47254010:T:C	47251950	47254547	ENSG00000134575.4	acid phosphatase 2, lysosomal [Source:HGNC Symbol;Acc:HGNC:123]	47255854	47270927	ENSG00000025434.14	nuclear receptor subfamily 1, group H, member 3 [Source:HGNC Symbol;Acc:HGNC:7966]	47255854	47270927	Hi-C
11	rs141274831:57479731:CG:C	57478003	57481050	ENSG00000156599.6		57433061	57436176	ENSG00000134809.4		57295377	57298400	CHi-C
11	rs141274831:57479731:CG:C	57478003	57481050	ENSG00000166793.6		57413535	57427540	ENSG00000134809.4		57295377	57298400	CHi-C
11	rs141274831:57479731:CG:C	57478003	57481050	ENSG00000166793.6		57413535	57427540	ENSG00000156599.6		57433061	57436176	CHi-C
11	rs2513037:62084822:T:A	62075300	62089880	ENSG00000255126.1		62158091	62187454	ENSG00000162174.8		62095553	62129531	CHi-C
11	rs12787852:63954648:G:A	63949493	63960496	ENSG00000173486.8	FK506 binding protein 2, 13kDa [Source:HGNC Symbol;Acc:HGNC:3718]	63997289	64040170	ENSG00000173457.6	protein phosphatase 1, regulatory (inhibitor) subunit 14B [Source:HGNC Symbol;Acc:HGNC:9057]	63997289	64040170	Hi-C
11	rs12787852:63954648:G:A	63949493	63960496	ENSG00000173457.6	protein phosphatase 1, regulatory (inhibitor) subunit 14B [Source:HGNC Symbol;Acc:HGNC:9057]	63997289	64040170	ENSG00000256940.1		63997289	64040170	Hi-C
11	rs12787852:63954648:G:A	63950963	63960494	ENSG00000173486.8		63997287	64018270	ENSG00000173457.6		63997287	64018270	CHi-C
11	rs12787852:63954648:G:A	63950963	63960494	ENSG00000236935.1		64095070	64102921	ENSG00000173457.6		63997287	64018270	CHi-C
11	rs12787852:63954648:G:A	63950963	63960494	ENSG00000236935.1		64095070	64102921	ENSG00000173486.8		63997287	64018270	CHi-C
11	rs12787852:63954648:G:A	63950963	63960494	ENSG00000173457.6		63997287	64018270	ENSG00000256940.1		63997287	64018270	CHi-C
11	rs12787852:63954648:G:A	63950963	63960494	ENSG00000236935.1		64095070	64102921	ENSG00000256940.1		63997287	64018270	CHi-C
11	rs11549691:63993287:C:T	63987869	63997286	ENSG00000173113.2		64076978	64089926	ENSG00000126432.9		64076978	64089926	CHi-C
11	rs686348:68636996:A:G	68635122	68638392	ENSG00000197345.7		68666738	68671755	ENSG00000132740.4		68666738	68671755	CHi-C
11	rs1792284:71134966:C:T	71132243	71140147	ENSG00000254682.1		71156877	71168060	ENSG00000172893.10	7-dehydrocholesterol reductase [Source:HGNC Symbol;Acc:HGNC:2860]	71156877	71168060	Hi-C
11	rs1792284:71134966:C:T	71134231	71140145	ENSG00000254682.1		71158066	71167442	ENSG00000172893.10		71158066	71167442	CHi-C
11	rs10898940:73455292:A:C	73453435	73460103	ENSG00000175581.9		73496043	73498853	ENSG00000175575.8		73584562	73589927	CHi-C
11	rs34664097:111199199:C:T	111194262	111214068	ENSG00000214290.3		111166856	111180734	ENSG00000196167.5		111166856	111180734	CHi-C
12	rs2233921:54575800:C:A	54552625	54577645	ENSG00000260470.1		54539618	54541132	ENSG00000248265.1		54448510	54457826	CHi-C
12	rs1362614:109063958:A:G	109063630	109064424	ENSG00000257221.1		109022067	109027847	ENSG00000183160.7		108988708	108992385	CHi-C
12	rs55718746:123201576:T:C	123199987	123215159	ENSG00000256249.1		123161792	123199986	ENSG00000182782.6	hydroxycarboxylic acid receptor 2 [Source:HGNC Symbol;Acc:HGNC:24827]	123161792	123199986	Hi-C
13	rs5007254:50182651:A:G	50181306	50185782	ENSG00000152213.3		50199398	50216258	ENSG00000136144.7		50158309	50162493	CHi-C
13	rs113883621:115078993:C:G	115077766	115084688	ENSG00000169062.8		115046237	115053296	ENSG00000130177.10		114994616	115001636	CHi-C
14	rs12147458:20957513:T:C	20955683	20960759	ENSG00000198805.6		20931342	20938681	ENSG00000165782.6		20923491	20930159	CHi-C
14	rs13712:75483812:T:C	75483424	75485802	ENSG00000258646.1		75468895	75479714	ENSG00000119718.5	eukaryotic translation initiation factor 2B, subunit 2 beta, 39kDa [Source:HGNC Symbol;Acc:HGNC:3258]	75468895	75479714	Hi-C
14	rs1861423:77187061:G:T	77181801	77189278	ENSG00000259081.1		77219066	77287500	ENSG00000258301.2		77219066	77287500	Hi-C
14	rs2267989:92339850:G:A	92333812	92351659	ENSG00000260711.1		92219090	92226292	ENSG00000140092.10		92408551	92417121	CHi-C
14	rs17127945:92572032:A:G	92567852	92576555	ENSG00000261372.1		92502333	92517839	ENSG00000183648.3		92585886	92590429	CHi-C
15	rs72732564:78391077:C:A	78386017	78391235	ENSG00000183476.8	SH2 domain containing 7 [Source:HGNC Symbol;Acc:HGNC:34549]	78365091	78378334	ENSG00000136425.8	calcium and integrin binding family member 2 [Source:HGNC Symbol;Acc:HGNC:24579]	78421406	78425814	Hi-C
16	rs4520857:11589761:A:C	11578222	11592606	ENSG00000262746.1		11508639	11519740	ENSG00000262356.1		11478974	11498790	CHi-C
16	rs147268324:68383222:CAT:C	68382492	68386696	ENSG00000132600.11		68341662	68351300	ENSG00000103056.7		68480101	68491612	CHi-C
16	rs145590108:89641624:G:T	89630208	89677660	ENSG00000260259.1		89677661	89762749	ENSG00000185324.17	cyclin-dependent kinase 10 [Source:HGNC Symbol;Acc:HGNC:1770]	89677661	89762749	Hi-C
17	rs160590:3600308:T:C	3594865	3602049	ENSG00000177602.4		3624645	3643543	ENSG00000083457.6		3703612	3707431	CHi-C
17	rs62073753:5185041:C:T	5184796	5190502	ENSG00000161929.9		5134865	5150145	ENSG00000108559.6		5320579	5329948	CHi-C
17	rs72835772:6544877:G:A	6539466	6553363	ENSG00000261996.1		6553364	6564953	ENSG00000091622.10		6455092	6466565	CHi-C
17	rs7212466:30844384:C:T	30837641	30844516	ENSG00000176749.3		30809728	30820455	ENSG00000176658.10		31202849	31210495	CHi-C
17	rs2075054:36863026:G:C	36858247	36865513	ENSG00000179294.5	chromosome 17 open reading frame 96 [Source:HGNC Symbol;Acc:34493]	36828464	36846078	ENSG00000056661.8	polycomb group ring finger 2 [Source:HGNC Symbol;Acc:12929]	36884508	36937317	Hi-C
17	rs2075054:36863026:G:C	36859129	36865511	ENSG00000179294.5		36828462	36831630	ENSG00000056661.8		36897869	36908435	CHi-C
17	rs9889239:36892825:T:C	36891066	36894256	ENSG00000230055.1	CDGSH iron sulfur domain 3 [Source:HGNC Symbol;Acc:27578]	36878427	36891065	ENSG00000056661.8	polycomb group ring finger 2 [Source:HGNC Symbol;Acc:12929]	36897871	36908437	Hi-C
17	rs12952456:40122485:C:T	40122392	40124489	ENSG00000141698.10		39988618	40003759	ENSG00000141696.6		39966891	39976646	CHi-C
17	rs12952456:40122485:C:T	40122392	40124489	ENSG00000141756.11		39966891	39976646	ENSG00000141696.6		39966891	39976646	CHi-C
17	rs12952456:40122485:C:T	40122392	40124489	ENSG00000141698.10		39988618	40003759	ENSG00000141756.11		39966891	39976646	CHi-C
17	rs2631298:42219832:T:C	42207208	42228292	ENSG00000168597.4		42259675	42271519	ENSG00000161664.1		42235680	42259674	CHi-C
17	rs149690543:42966300:C:CATAA	42956124	42971012	ENSG00000182963.4	gap junction protein, gamma 1, 45kDa [Source:HGNC Symbol;Acc:HGNC:4280]	42884871	42939865	ENSG00000073670.7	ADAM metallopeptidase domain 11 [Source:HGNC Symbol;Acc:HGNC:189]	42799149	42874555	Hi-C
17	17:44269442:A:C	44267321	44281061	ENSG00000262500.1		44288873	44327656	ENSG00000176681.9		44368946	44371131	CHi-C
17	17:44269442:A:C	44267321	44281061	ENSG00000262539.1		44327657	44342460	ENSG00000176681.9		44368946	44371131	CHi-C
17	17:44269442:A:C	44267321	44281061	ENSG00000262539.1		44327657	44342460	ENSG00000262500.1		44288873	44327656	CHi-C
17	rs2727280:61918082:A:G	61912916	61921940	ENSG00000108592.9	FtsJ homolog 3 (E. coli) [Source:HGNC Symbol;Acc:HGNC:17136]	61868409	61910817	ENSG00000087191.7	proteasome (prosome, macropain) 26S subunit, ATPase, 5 [Source:HGNC Symbol;Acc:HGNC:9552]	61868409	61910817	Hi-C
17	rs2727280:61918082:A:G	61913594	61921938	ENSG00000108592.9		61902310	61910815	ENSG00000087191.7		61902310	61910815	CHi-C
17	rs2670829:72459294:A:G	72459055	72467818	ENSG00000178789.3		72524256	72528250	ENSG00000167850.3		72528251	72553741	CHi-C
17	rs1135531:74002056:T:G	73987300	74026899	ENSG00000257949.1		73965350	73987299	ENSG00000132481.1		73861050	73879549	CHi-C
17	rs34534119:79068756:G:A	79060321	79072730	ENSG00000226137.3	BAIAP2 antisense RNA 1 (head to head) [Source:HGNC Symbol;Acc:HGNC:44342]	78997504	79013531	ENSG00000175866.10	BAI1-associated protein 2 [Source:HGNC Symbol;Acc:HGNC:947]	78997504	79013531	Hi-C
17	rs3840864:80415766:TCTTA:T	80415327	80421115	ENSG00000181396.7		80374400	80376929	ENSG00000169660.10		80374400	80376929	CHi-C
18	rs28364715:33709245:G:A	33708781	33713464	ENSG00000260552.1		33753394	33775275	ENSG00000075643.3		33753394	33775275	CHi-C
18	rs601995:51841147:T:G	51837111	51842723	ENSG00000166845.8		51883091	51886210	ENSG00000134046.6		51741457	51751405	CHi-C
18	rs11152409:61604279:T:C	61600322	61608383	ENSG00000242550.1		61561853	61565344	ENSG00000166401.9		61636346	61637819	CHi-C
19	rs2865077:2261021:T:A	2258757	2262815	ENSG00000188305.2	chromosome 19 open reading frame 35 [Source:HGNC Symbol;Acc:HGNC:24793]	2262816	2318696	ENSG00000167476.4	junctional sarcoplasmic reticulum protein 1 [Source:HGNC Symbol;Acc:HGNC:24963]	2235552	2258756	Hi-C
19	rs3834643:3176075:C:CA	3170270	3176078	ENSG00000125912.5	nicalin [Source:HGNC Symbol;Acc:HGNC:26923]	3177266	3191484	ENSG00000125910.3	sphingosine-1-phosphate receptor 4 [Source:HGNC Symbol;Acc:HGNC:3170]	3177266	3191484	Hi-C
19	rs243340:4403800:T:C	4378050	4404581	ENSG00000167671.6		4455587	4467979	ENSG00000008382.10		4326634	4344073	CHi-C
19	rs10404643:9782973:A:T	9782321	9785431	ENSG00000174652.12		9525136	9546553	ENSG00000171469.6		9729452	9732260	CHi-C
19	rs10404643:9782973:A:T	9782321	9785431	ENSG00000196605.2		9875245	9884726	ENSG00000171469.6		9729452	9732260	CHi-C
19	rs10404643:9782973:A:T	9782321	9785431	ENSG00000196605.2		9875245	9884726	ENSG00000174652.12		9525136	9546553	CHi-C
19	rs12986312:17414138:G:T	17400417	17414916	ENSG00000160117.8		17366968	17400416	ENSG00000130312.1		17416133	17417573	CHi-C
19	rs3810429:18543270:G:T	18525495	18551020	ENSG00000175489.6		18507514	18525494	ENSG00000105656.4		18629337	18638027	CHi-C
19	rs2868196:33369885:T:A	33368111	33380743	ENSG00000131944.4		33458107	33464295	ENSG00000121289.11		33458107	33464295	CHi-C
19	rs2102954:44029744:T:G	44029449	44030093	ENSG00000176531.5		43992712	44015027	ENSG00000105755.2		44030094	44040528	CHi-C
19	rs67723452:46186651:CT:C	46174179	46186875	ENSG00000125743.5		46195332	46197001	ENSG00000011478.6		46195332	46197001	CHi-C
19	rs354025:49839923:G:C	49827662	49841190	ENSG00000197813.3		49841191	49852349	ENSG00000161609.4		49886970	49897582	CHi-C
19	rs2456585:51304104:C:T	51300965	51305499	ENSG00000167748.5		51319574	51336187	ENSG00000167747.8		51305500	51319573	CHi-C
19	rs34173425:57081372:T:TAC	57074833	57082825	ENSG00000197951.3		57090501	57113146	ENSG00000196867.1		57042433	57054363	CHi-C
19	rs11667653:57101876:C:T	57090501	57113146	ENSG00000197016.6		57074833	57082825	ENSG00000196867.1		57042433	57054363	CHi-C
19	rs10407412:58079806:A:G	58077188	58081826	ENSG00000251369.2	zinc finger protein 550 [Source:HGNC Symbol;Acc:HGNC:28643]	58049109	58077187	ENSG00000105132.8	zinc finger protein 550 [Source:HGNC Symbol;Acc:28643]	58049109	58077187	Hi-C
20	rs4809429:61491206:G:A	61488445	61491454	ENSG00000233838.4	diphthamide biosynthesis 3 pseudogene 1 [Source:HGNC Symbol;Acc:HGNC:16136]	61467083	61488444	ENSG00000101190.8	transcription factor-like 5 (basic helix-loop-helix) [Source:HGNC Symbol;Acc:HGNC:11646]	61491455	61497598	Hi-C
20	rs199727901:62638817:CT:C	62634505	62639763	ENSG00000130590.9		62597686	62615872	ENSG00000101161.6		62597686	62615872	CHi-C
20	rs199727901:62638817:CT:C	62634505	62639763	ENSG00000196700.3		62671290	62683698	ENSG00000101161.6		62597686	62615872	CHi-C
20	rs199727901:62638817:CT:C	62634505	62639763	ENSG00000196700.3		62671290	62683698	ENSG00000130590.9		62597686	62615872	CHi-C
20	rs199727901:62638817:CT:C	62634507	62639765	ENSG00000130590.9	sterile alpha motif domain containing 10 [Source:HGNC Symbol;Acc:HGNC:16129]	62590487	62631511	ENSG00000101161.6	pre-mRNA processing factor 6 [Source:HGNC Symbol;Acc:HGNC:15860]	62590487	62631511	Hi-C
20	rs199727901:62638817:CT:C	62634507	62639765	ENSG00000196421.3	long intergenic non-protein coding RNA 176 [Source:HGNC Symbol;Acc:HGNC:27655]	62639766	62711932	ENSG00000101161.6	pre-mRNA processing factor 6 [Source:HGNC Symbol;Acc:HGNC:15860]	62590487	62631511	Hi-C
20	rs199727901:62638817:CT:C	62634507	62639765	ENSG00000196421.3	long intergenic non-protein coding RNA 176 [Source:HGNC Symbol;Acc:HGNC:27655]	62639766	62711932	ENSG00000130590.9	sterile alpha motif domain containing 10 [Source:HGNC Symbol;Acc:HGNC:16129]	62590487	62631511	Hi-C
20	rs199727901:62638817:CT:C	62634507	62639765	ENSG00000196700.3	zinc finger protein 512B [Source:HGNC Symbol;Acc:HGNC:29212]	62639766	62711932	ENSG00000196421.3	long intergenic non-protein coding RNA 176 [Source:HGNC Symbol;Acc:HGNC:27655]	62639766	62711932	Hi-C
20	rs199727901:62638817:CT:C	62634507	62639765	ENSG00000101161.6	pre-mRNA processing factor 6 [Source:HGNC Symbol;Acc:HGNC:15860]	62590487	62631511	ENSG00000196700.3	zinc finger protein 512B [Source:HGNC Symbol;Acc:HGNC:29212]	62639766	62711932	Hi-C
21	rs28419384:45206654:G:A	45199964	45231645	ENSG00000160213.5		45193993	45199610	ENSG00000160209.12		45136634	45155324	CHi-C
22	rs202654:41841034:G:A	41838692	41841358	ENSG00000167074.9	thyrotrophic embryonic factor [Source:HGNC Symbol;Acc:HGNC:11722]	41724757	41769378	ENSG00000100413.12	polymerase (RNA) III (DNA directed) polypeptide H (22.9kD) [Source:HGNC Symbol;Acc:HGNC:30349]	41841546	41943296	Hi-C
22	rs2281013:45827891:G:T	45825359	45829477	ENSG00000128408.7	RIB43A domain with coiled-coils 2 [Source:HGNC Symbol;Acc:HGNC:13241]	45802104	45813454	ENSG00000077935.12	structural maintenance of chromosomes 1B [Source:HGNC Symbol;Acc:HGNC:11112]	45802104	45813454	Hi-C
22	rs11704614:46691936:A:G	46691131	46702730	ENSG00000130943.5	polycystin (PKD) family receptor for egg jelly [Source:HGNC Symbol;Acc:HGNC:9015]	46653339	46668669	ENSG00000075234.12	tetratricopeptide repeat domain 38 [Source:HGNC Symbol;Acc:HGNC:26082]	46653339	46668669	Hi-C
