# Supplementary material for: Shared regulatory sites are abundant in the human genome and shed light on genome evolution and disease pleiotropy
Source: PLoS Genet. 2017 Mar 10;13(3):e1006673. doi: 10.1371/journal.pgen.1006673 (PMC5365138; doi:10.1371/journal.pgen.1006673)
Supplement: S3 Table — (XLSX) [file pgen.1006673.s011.xlsx]

## Sheet: Gene pairs that loop together
Chr	Pos	GENE_ID	SNP_ID	SNP_coeff	Target Start	Target End		Chr	Pos	GENE_ID	SNP_ID	SNP_coeff	Target Start	Target End
1	1655966	ENSG00000008128.15	1:1627805:A:<CN0>:1673809	-7.83512	1647159	1672994		1	1588935	ENSG00000248333.2	1:1627805:A:<CN0>:1673809	-2.24	1522671	1619754
1	19638640	ENSG00000053371.8	rs4911983:19638090:G:C	2.30415	19631465	19651534		1	19615744	ENSG00000162482.4	rs4911983:19638090:G:C	0.0563155	19608915	19623184
1	21754460	ENSG00000227001.2	rs1976403:21766453:A:C	0.175932	21745280	21758547		1	21766621	ENSG00000142794.11	rs1976403:21766453:A:C	0.778789	21758548	21777952
1	26197744	ENSG00000182749.5	rs74378533:26202426:C:T	0.286396	26194022	26207403		1	26186104	ENSG00000236528.1	rs74378533:26202426:C:T	0.20471	26158070	26191312
1	38412729	ENSG00000204084.6	rs28469609:38367404:C:T	-1.56103	38401995	38413904		1	38326369	ENSG00000230955.1	rs28469609:38367404:C:T	-0.828816	38320994	38341572
1	89488577	ENSG00000117226.7	rs10922544:89489179:T:C	-1.66912	89486672	89491358		1	89531043	ENSG00000117228.8	rs10922544:89489179:T:C	-2.37965	89518216	89531107
1	110210644	ENSG00000213366.6	rs72989301:110230569:A:G	4.13579	110202245	110217093		1	110284384	ENSG00000134202.6	rs72989301:110230569:A:G	0.871755	110269916	110285306
1	110284384	ENSG00000134202.6	rs36209093:110229787:C:T	-0.219295	110268076	110284847		1	110198703	ENSG00000168765.10	rs36209093:110229787:C:T	-1.32629	110166951	110203511
1	114447823	ENSG00000134262.8	rs3838300:114442355:C:CA	-1.0932	114444045	114452893		1	114399257	ENSG00000226167.1	rs3838300:114442355:C:CA	-0.250662	114383137	114415030
1	168106821	ENSG00000143147.10	rs12081403:168178533:T:A	-0.0277997	168103935	168107421		1	168148171	ENSG00000143155.8	rs12081403:168178533:T:A	-2.72239	168137347	168151551
2	25896503	ENSG00000138101.13	rs111237518:25687024:C:T	2.23151	25890592	25898414		2	25643986	ENSG00000224220.1	rs111237518:25687024:C:T	2.12474	25563559	25659818
2	27341995	ENSG00000138028.9	rs6746337:27341063:A:T	0.364216	27340227	27344915		2	27309615	ENSG00000138030.8	rs6746337:27341063:A:T	0.172257	27296877	27310835
2	29093167	ENSG00000171103.6	rs4233729:29092679:T:C	0.775384	29090931	29098757		2	29005383	ENSG00000163806.11	rs4233729:29092679:T:C	0.26631	28996807	29023387
2	74361599	ENSG00000217702.1	rs6715351:74346119:G:A	0.0828424	74361316	74363501		2	74347807	ENSG00000257800.1	rs6715351:74346119:G:A	0.212112	74342252	74353400
2	85645555	ENSG00000042493.10	rs151292011:85583085:C:CTGATCATTATTACCACAG	9.48166	85640235	85648229		2	85555548	ENSG00000152291.9	rs151292011:85583085:C:CTGATCATTATTACCACAG	1.64831	85541867	85556151
2	114036527	ENSG00000125618.12	rs3762497:113995934:G:A	-0.77993	114032807	114042578		2	113969099	ENSG00000189223.7	rs3762497:113995934:G:A	-4.06133	113959163	113977019
2	120997640	ENSG00000144118.8	rs12151784:121013882:C:T	-13.3977	120988069	120998224		2	120980984	ENSG00000226479.3	rs12151784:121013882:C:T	-0.522776	120980400	120988068
2	191399581	ENSG00000233654.1	rs7562013:191400972:T:G	-0.0621108	191394779	191401016		2	191273081	ENSG00000151690.9	rs7562013:191400972:T:G	-1.56658	191257632	191274516
2	239149303	ENSG00000144485.6	rs72976014:239144354:T:G	0.110516	239147081	239150968		2	239140318	ENSG00000186235.6	rs72976014:239144354:T:G	0.194973	239134206	239140789
2	242673994	ENSG00000180902.11	rs62192033:242699504:A:G	-2.86574	242660944	242678741		2	242695155	ENSG00000234793.1	rs62192033:242699504:A:G	-0.272823	242684950	242697788
3	48282590	ENSG00000164048.8	rs3731489:48228906:C:A	1.12745	48281929	48286299		3	48343175	ENSG00000172113.4	rs3731489:48228906:C:A	-1.97811	48335869	48348164
3	49460379	ENSG00000235261.1	rs6446275:49466871:A:G	0.36175	49458136	49463271		3	49209044	ENSG00000185909.9	rs6446275:49466871:A:G	0.445063	49185743	49228890
4	1686029	ENSG00000174137.8	rs7662657:1738050:C:T	-0.530311	1655301	1695367		4	1581980	ENSG00000244459.2	rs7662657:1738050:C:T	-0.0463835	1576622	1589058
4	38784611	ENSG00000174123.6	rs112889978:38864090:C:T	7.45769	38782553	38784645		4	38858438	ENSG00000174125.3	rs112889978:38864090:C:T	2.65092	38852643	38873517
4	38784611	ENSG00000174123.6	rs112889978:38864090:C:T	7.45769	38782553	38784645		4	38858438	ENSG00000174130.7	rs112889978:38864090:C:T	3.58309	38852643	38873517
4	38784611	ENSG00000174123.6	rs112889978:38864090:C:T	7.45769	38782553	38784645		4	38869298	ENSG00000197712.6	rs112889978:38864090:C:T	0.383422	38852643	38873517
4	53578597	ENSG00000226950.2	rs10028122:53578009:G:A	4.08863	53578146	53584998		4	53586998	ENSG00000248375.1	rs10028122:53578009:G:A	-0.0954934	53584999	53592350
4	56251747	ENSG00000249700.1	rs71664293:56293696:G:GAGAC	0.0894165	56236236	56258509		4	56212276	ENSG00000128039.6	rs71664293:56293696:G:GAGAC	0.861094	56211367	56236235
5	96143803	ENSG00000164307.7	rs27039:96114550:G:A	-7.17626	96140839	96154255		5	96120481	ENSG00000248734.1	rs27039:96114550:G:A	-0.0854287	96116888	96121728
5	131705608	ENSG00000233006.1	rs6897575:131604535:C:T	0.0881131	131703409	131712465		5	131631008	ENSG00000072682.12	rs6897575:131604535:C:T	1.43023	131615617	131641591
5	131705608	ENSG00000233006.1	rs6897575:131604535:C:T	0.0881131	131703409	131712465		5	131593364	ENSG00000131435.8	rs6897575:131604535:C:T	-0.887579	131552026	131614241
5	148724993	ENSG00000164284.10	rs352347:148725199:A:G	0.279495	148723918	148726243		5	148737570	ENSG00000145882.6	rs352347:148725199:A:G	0.41501	148732768	148738849
5	157002783	ENSG00000135074.11	rs11448089:156966773:A:AG	-2.17824	156994061	157004262		5	157170703	ENSG00000155858.5	rs11448089:156966773:A:AG	-0.0627122	157151752	157174894
6	2751200	ENSG00000145949.8	rs11242809:2937295:C:T	0.009732	2750827	2757186		6	2842240	ENSG00000021355.7	rs11242809:2937295:C:T	6.68387	2840904	2847611
6	2842240	ENSG00000021355.7	rs11242809:2937295:C:T	6.68387	2839359	2842327		6	2988221	ENSG00000124588.13	rs11242809:2937295:C:T	0.635655	2978351	2990619
6	2842240	ENSG00000021355.7	rs11242809:2937295:C:T	6.68387	2839359	2842327		6	2903514	ENSG00000170542.5	rs11242809:2937295:C:T	6.44851	2900673	2944948
6	2903514	ENSG00000170542.5	rs11242809:2937295:C:T	6.44851	2899386	2914034		6	2765648	ENSG00000124535.10	rs11242809:2937295:C:T	1.27188	2735266	2770476
6	2903514	ENSG00000170542.5	rs11242809:2937295:C:T	6.44851	2899386	2914034		6	2751200	ENSG00000145949.8	rs11242809:2937295:C:T	0.009732	2735266	2770476
6	2988221	ENSG00000124588.13	rs11242809:2937295:C:T	0.635655	2987624	2990619		6	2765648	ENSG00000124535.10	rs11242809:2937295:C:T	1.27188	2746832	2771828
6	2988221	ENSG00000124588.13	rs11242809:2937295:C:T	0.635655	2987624	2990619		6	2751200	ENSG00000145949.8	rs11242809:2937295:C:T	0.009732	2746832	2771828
6	3118608	ENSG00000137274.8	rs7765391:3138499:A:G	0.48712	3110166	3119855		6	3153296	ENSG00000228170.1	rs7765391:3138499:A:G	0.427655	3139360	3153504
6	3118608	ENSG00000137274.8	rs909962:3157399:A:G	0.709765	3110166	3119855		6	3157809	ENSG00000137267.4	rs909962:3157399:A:G	4.31569	3155611	3167961
6	3231964	ENSG00000137285.8	rs6929344:3205325:G:A	13.5695	3227016	3240633		6	3153296	ENSG00000228170.1	rs6929344:3205325:G:A	0.430697	3139360	3155610
6	26365387	ENSG00000186470.7	rs9379875:26444732:C:T	-23.1932	26362544	26367701		6	26458150	ENSG00000112763.10	rs9379875:26444732:C:T	0.63199	26452844	26471322
6	31239907	ENSG00000204525.8	rs28751310:31153593:C:CAGGTAAAA	-79.9356	31233578	31263371		6	31148508	ENSG00000204531.9	rs28751310:31153593:C:CAGGTAAAA	-1.67202	31147995	31177385
6	31239907	ENSG00000204525.8	rs746647:31114182:A:G	142.042	31233578	31263371		6	31324965	ENSG00000234745.3	rs746647:31114182:A:G	208.265	31308237	31338321
6	32498064	ENSG00000198502.5	rs9270081:32554243:T:A	-15.7567	32494786	32504317		6	32557625	ENSG00000196126.6	rs9270081:32554243:T:A	22.6865	32556288	32561341
6	32731311	ENSG00000232629.4	rs9271123:32576838:C:T	2.61375	32728481	32732937		6	32595956	ENSG00000196735.6	rs9271123:32576838:C:T	-50.7723	32588531	32597267
6	34252267	ENSG00000232157.1	rs55779010:34283776:G:T	0.465417	34250853	34254969		6	34247482	ENSG00000225339.1	rs55779010:34283776:G:T	1.16648	34237631	34250852
6	34360451	ENSG00000112664.4	rs55779010:34283776:G:T	1.09381	34358168	34362690		6	34247482	ENSG00000225339.1	rs55779010:34283776:G:T	1.16648	34228044	34280887
6	34360451	ENSG00000112664.4	rs55779010:34283776:G:T	1.09381	34358168	34362690		6	34252267	ENSG00000232157.1	rs55779010:34283776:G:T	0.465417	34228044	34280887
6	37475124	ENSG00000204110.4	rs1757183:37484790:T:C	-0.808699	37470489	37477591		6	37512921	ENSG00000227920.2	rs1757183:37484790:T:C	-0.0171158	37477592	37607060
6	42946958	ENSG00000124587.9	rs2296805:42928758:T:G	2.34174	42937560	42949429		6	42928496	ENSG00000124713.5	rs2296805:42928758:T:G	-0.0400854	42896541	42937559
6	57087078	ENSG00000112210.6	rs34251486:56855095:CTGTG:C	0.208671	57071773	57089111		6	56819773	ENSG00000151917.11	rs34251486:56855095:CTGTG:C	-0.176569	56813005	56836845
7	767287	ENSG00000188191.8	rs28402081:633179:G:T	1.16354	757883	771211		7	559933	ENSG00000197461.8	rs28402081:633179:G:T	1.84209	553259	604076
7	2883958	ENSG00000146535.8	rs77760292:2763455:G:A	5.04255	2865047	2885132		7	2762622	ENSG00000228246.1	rs77760292:2763455:G:A	0.118695	2749980	2764789
7	23636998	ENSG00000169193.7	rs13247029:23659567:C:A	1.74352	23635405	23637808		7	23719749	ENSG00000188732.6	rs13247029:23659567:C:A	0.2493	23703647	23739099
7	73256865	ENSG00000165171.6	rs4301345:73259935:T:C	-0.442544	73248202	73257778		7	73149368	ENSG00000225969.1	rs4301345:73259935:T:C	0.109153	73126308	73171173
7	75677322	ENSG00000127952.11	rs3757594:75678644:G:A	-1.78636	75676830	75681870		7	75623977	ENSG00000189077.6	rs3757594:75678644:G:A	-4.95325	75609409	75659211
7	100612904	ENSG00000205277.5	rs56213152:100664615:T:C	-0.289584	100612841	100617437		7	100660889	ENSG00000227053.1	rs56213152:100664615:T:C	-0.244734	100658422	100669398
7	100660889	ENSG00000227053.1	rs13235027:100722638:C:T	0.253041	100658422	100663259		7	100737328	ENSG00000260336.1	rs13235027:100722638:C:T	0.745247	100701375	100742628
7	115927434	ENSG00000105971.9	rs13247015:116095623:A:C	3.8375	115923796	115929516		7	116164839	ENSG00000105974.7	rs13247015:116095623:A:C	1.17636	116146997	116169248
7	134671259	ENSG00000146856.10	rs10271145:134836224:T:A	0.500757	134668483	134673325		7	134832824	ENSG00000146859.4	rs10271145:134836224:T:A	1.58402	134831136	134856718
7	134832824	ENSG00000146859.4	rs10271145:134836224:T:A	1.58402	134830799	134838723		7	134855547	ENSG00000122783.11	rs10271145:134836224:T:A	10.9186	134847129	134856718
7	134855547	ENSG00000122783.11	rs10271145:134836224:T:A	10.9186	134853712	134856718		7	134671259	ENSG00000146856.10	rs10271145:134836224:T:A	0.500757	134661512	134678807
8	11351510	ENSG00000136573.6	rs998683:11353000:G:A	-12.2253	11345289	11352987		8	11332224	ENSG00000154319.10	rs998683:11353000:G:A	1.27091	11330804	11342966
8	96146032	ENSG00000175895.3	rs1451712:96102132:G:C	-1.53775	96137861	96147407		8	96085410	ENSG00000245080.3	rs1451712:96102132:G:C	-0.363318	96077273	96103181
9	101569981	ENSG00000119514.5	rs76903503:101558444:G:A	0.264492	101568721	101571711		9	101559247	ENSG00000165138.11	rs76903503:101558444:G:A	2.07768	101547877	101568720
9	130186661	ENSG00000196152.6	rs4316239:130183486:G:C	-0.50831	130180334	130193854		9	130159421	ENSG00000136856.11	rs4316239:130183486:G:C	-0.352008	130154211	130175886
9	139921916	ENSG00000180539.4	rs7038280:139933244:C:T	-0.0986408	139920816	139924202		9	139927462	ENSG00000180549.7	rs7038280:139933244:C:T	-0.920961	139924203	139944127
9	139921916	ENSG00000180539.4	rs7038280:139933244:C:T	-0.0986408	139920816	139924202		9	139932407	ENSG00000235117.1	rs7038280:139933244:C:T	-0.0754294	139924203	139944127
9	140149625	ENSG00000188986.4	rs9722542:140169270:G:A	0.812419	140144113	140159838		9	140172201	ENSG00000198113.2	rs9722542:140169270:G:A	0.278881	140161530	140179106
10	70231879	ENSG00000138346.9	rs1136645:70242513:T:C	-0.835852	70230035	70233907		10	70287231	ENSG00000122912.9	rs1136645:70242513:T:C	0.593458	70258018	70295797
11	311141	ENSG00000254910.1	rs3809112:307036:T:C	-0.326537	309578	312308		11	318640	ENSG00000251661.2	rs3809112:307036:T:C	-0.309212	312309	449845
11	311141	ENSG00000254910.1	rs3809112:307036:T:C	-0.326537	309578	312308		11	327171	ENSG00000255328.1	rs3809112:307036:T:C	0.266269	312309	449845
11	57298276	ENSG00000134809.4	rs141274831:57479731:CG:C	-2.55362	57295379	57298402		11	57435219	ENSG00000156599.6	rs141274831:57479731:CG:C	1.18232	57429992	57456331
11	57435219	ENSG00000156599.6	rs141274831:57479731:CG:C	1.18232	57433063	57436178		11	57479693	ENSG00000156603.10	rs141274831:57479731:CG:C	0.659074	57471279	57481861
11	65554493	ENSG00000172818.5	rs12146493:65547333:G:A	0.0762977	65541322	65560511		11	65564690	ENSG00000255404.1	rs12146493:65547333:G:A	0.0572606	65560512	65627752
11	68671303	ENSG00000197345.7	rs686348:68636996:A:G	-5.82981	68666246	68671757		11	68638132	ENSG00000250508.1	rs686348:68636996:A:G	-0.00641394	68614841	68641673
11	68671310	ENSG00000132740.4	rs686348:68636996:A:G	0.571933	68666246	68671757		11	68638132	ENSG00000250508.1	rs686348:68636996:A:G	-0.00641394	68614841	68641673
11	69455855	ENSG00000110092.2	rs4930273:69039827:T:C	4.13414	69449033	69463781		11	68923378	ENSG00000259799.1	rs4930273:69039827:T:C	0.572429	68823498	68924685
11	73587744	ENSG00000175575.8	rs10898940:73455292:A:C	1.10088	73584564	73589929		11	73498361	ENSG00000175581.9	rs10898940:73455292:A:C	-1.25041	73436063	73498855
12	6580153	ENSG00000139190.11	rs2532501:6562753:A:G	-1.6496	6575198	6580415		12	6560856	ENSG00000139192.7	rs2532501:6562753:A:G	3.28276	6554824	6570702
12	27849428	ENSG00000174236.2	rs140492738:27809097:CTGTG:C	0.560621	27848657	27853610		12	27863703	ENSG00000256377.1	rs140492738:27809097:CTGTG:C	1.58911	27861267	27864122
12	54452038	ENSG00000248265.1	rs2233921:54575800:C:A	0.0083923	54448512	54457828		12	54541009	ENSG00000260470.1	rs2233921:54575800:C:A	0.0110652	54539620	54546499
12	123187890	ENSG00000182782.6	rs55718746:123201576:T:C	0.333707	123186215	123191759		12	123201439	ENSG00000255398.2	rs55718746:123201576:T:C	0.392889	123191760	123242104
12	123201439	ENSG00000255398.2	rs55718746:123201576:T:C	0.392889	123199987	123215159		12	123171672	ENSG00000256249.1	rs55718746:123201576:T:C	0.356727	123161792	123199986
13	43597339	ENSG00000120675.4	rs9533339:43571021:A:G	-1.36784	43596521	43601075		13	43566407	ENSG00000133106.10	rs9533339:43571021:A:G	-2.05588	43562442	43573779
13	115000362	ENSG00000130177.10	rs113883621:115078993:C:G	2.40285	114993588	115001638		13	115047059	ENSG00000169062.8	rs113883621:115078993:C:G	-1.92827	115046239	115091388
14	23426370	ENSG00000092036.12	rs1043675:23456315:T:C	2.30184	23424557	23428612		14	23451467	ENSG00000259132.1	rs1043675:23456315:T:C	0.996732	23438021	23452438
14	52292913	ENSG00000186469.4	rs12435238:52312452:T:A	5.34834	52288234	52299795		14	52436518	ENSG00000259007.1	rs12435238:52312452:T:A	1.30532	52431636	52457220
14	76618259	ENSG00000089916.12	rs12436562:76636286:C:T	-3.71431	76613444	76619396		14	76673228	ENSG00000258756.1	rs12436562:76636286:C:T	-0.364245	76658349	76677526
14	77253067	ENSG00000258301.2	rs1861423:77187061:G:T	-0.300618	77252189	77269453		14	77247861	ENSG00000259081.1	rs1861423:77187061:G:T	-0.0662328	77219066	77252188
14	94596590	ENSG00000119632.3	rs10145627:94593917:G:A	2.55859	94593410	94604885		14	94547628	ENSG00000165948.6	rs10145627:94593917:G:A	-0.835792	94545078	94548329
15	44092419	ENSG00000184716.9	rs3832983:44069706:TG:T	1.01742	44089112	44092692		15	44069741	ENSG00000128886.7	rs3832983:44069706:TG:T	1.60514	44069262	44073457
15	44092419	ENSG00000184716.9	rs3832983:44069706:TG:T	1.01742	44089112	44092692		15	44069285	ENSG00000140264.14	rs3832983:44069706:TG:T	37.1358	44069262	44073457
15	45571449	ENSG00000259520.1	rs60402508:45696681:TGTC:T	-0.0874824	45570329	45574711		15	45694529	ENSG00000171763.13	rs60402508:45696681:TGTC:T	0.400016	45693061	45698651
15	50647156	ENSG00000244879.2	rs71747715:50646250:GAC:G	1.3149	50646237	50648410		15	50652391	ENSG00000259715.1	rs71747715:50646250:GAC:G	0.221175	50648411	50664122
15	52416758	ENSG00000259709.1	rs16964749:52452634:A:C	0.0453422	52406333	52421589		15	52392720	ENSG00000259712.1	rs16964749:52452634:A:C	1.89412	52356985	52397329
15	75135687	ENSG00000140474.7	rs2290574:75135447:T:C	-1.26342	75133584	75144778		15	75182346	ENSG00000178802.12	rs2290574:75135447:T:C	4.23765	75180999	75200272
15	79241916	ENSG00000103811.10	rs11638844:79231518:A:G	50.8268	79240569	79251152		15	79271231	ENSG00000177699.4	rs11638844:79231518:A:G	0.15911	79262466	79273011
16	691813	ENSG00000172366.14	rs34037914:1129501:C:T	1.88936	688855	695040		16	765115	ENSG00000103260.3	rs34037914:1129501:C:T	0.269486	764028	767714
16	3104343	ENSG00000262019.1	rs11864930:3109843:G:A	0.349019	3098652	3105092		16	3115298	ENSG00000008517.12	rs11864930:3109843:G:A	64.7187	3105093	3197525
16	3179778	ENSG00000085644.9	rs4785929:3183409:G:A	0.173339	3178353	3181820		16	3162561	ENSG00000122386.6	rs4785929:3183409:G:A	-0.372466	3022808	3178352
16	3179778	ENSG00000085644.9	rs4785929:3183409:G:A	0.173339	3178353	3181820		16	3184883	ENSG00000263072.1	rs4785929:3183409:G:A	0.6051	3181821	3247569
16	11585611	ENSG00000188897.3	rs4520857:11589761:A:C	-0.0505419	11578224	11592608		16	11518038	ENSG00000262746.1	rs4520857:11589761:A:C	-0.110221	11508641	11526476
16	19727778	ENSG00000174628.12	rs8063404:19730554:A:C	0.1423	19721854	19734654		16	19717673	ENSG00000261312.1	rs8063404:19730554:A:C	0.690996	19711933	19718092
16	19729557	ENSG00000103550.9	rs8063404:19730554:A:C	3.4575	19721854	19734654		16	19717673	ENSG00000261312.1	rs8063404:19730554:A:C	0.690996	19711933	19718092
16	89043612	ENSG00000129993.10	rs12923300:89018827:A:G	-0.913383	89038994	89051599		16	89006197	ENSG00000205018.2	rs12923300:89018827:A:G	-2.59274	89001971	89024681
16	89747145	ENSG00000185324.17	rs145590108:89641624:G:T	-3.65113	89744876	89752123		16	89752977	ENSG00000260259.1	rs145590108:89641624:G:T	0.0764843	89752235	89762749
17	263814	ENSG00000241525.2	rs58167526:260631:C:T	0.416948	262446	290034		17	260118	ENSG00000187624.7	rs58167526:260631:C:T	2.71432	256419	262445
17	2295372	ENSG00000261903.1	rs2429919:2295633:C:A	-0.0474132	2294745	2305926		17	2288141	ENSG00000262456.1	rs2429919:2295633:C:A	-0.16088	2264236	2289505
17	3704537	ENSG00000083457.6	rs160590:3600308:T:C	0.594007	3703614	3707433		17	3627211	ENSG00000177602.4	rs160590:3600308:T:C	0.300786	3624647	3676871
17	5095379	ENSG00000261879.1	rs2585291:5134814:A:G	-0.321519	5084697	5100845		17	5138155	ENSG00000161929.9	rs2585291:5134814:A:G	-6.32925	5134867	5150147
17	17109646	ENSG00000179598.4	rs7218781:17085409:C:A	0.957261	17099718	17110981		17	17091982	ENSG00000259850.1	rs7218781:17085409:C:A	0.814426	17076844	17092436
17	35766965	ENSG00000108264.10	rs72828246:35766475:A:G	0.564748	35760665	35771367		17	35849937	ENSG00000161326.8	rs72828246:35766475:A:G	1.32851	35843711	35873353
17	36904558	ENSG00000056661.8	rs2075054:36863026:G:C	0.655715	36897871	36908437		17	36831187	ENSG00000179294.5	rs2075054:36863026:G:C	0.87948	36828464	36846078
17	39968855	ENSG00000141696.6	rs12952456:40122485:C:T	0.0786947	39966893	39976648		17	39992523	ENSG00000141698.10	rs12952456:40122485:C:T	4.2313	39988620	40048130
17	39968962	ENSG00000141756.11	rs12952456:40122485:C:T	0.745743	39966893	39976648		17	39992523	ENSG00000141698.10	rs12952456:40122485:C:T	4.2313	39988620	40048130
17	42219274	ENSG00000125319.8	rs2631298:42219832:T:C	-0.342182	42207210	42228294		17	42248074	ENSG00000161664.1	rs2631298:42219832:T:C	-0.0379478	42235682	42259676
17	48620419	ENSG00000006282.13	rs11869714:48587307:A:G	-2.75909	48610352	48630371		17	48585745	ENSG00000136449.9	rs11869714:48587307:A:G	-0.0584428	48566797	48605080
17	79604197	ENSG00000182612.6	rs9895741:79603831:A:G	0.0702166	79602824	79634925		17	79650954	ENSG00000214087.4	rs9895741:79603831:A:G	-0.968016	79634926	79654397
18	658340	ENSG00000176912.2	rs3786350:712356:G:T	-0.176567	652068	660474		18	712662	ENSG00000132199.11	rs3786350:712356:G:T	1.22633	710820	715757
18	3262111	ENSG00000118680.7	rs4798076:3258373:C:G	90.2077	3260101	3263543		18	3602998	ENSG00000262001.1	rs4798076:3258373:C:G	0.351631	3589224	3611388
18	9708228	ENSG00000168461.6	rs1893126:9712098:C:T	4.05216	9700070	9712133		18	9614567	ENSG00000154845.10	rs1893126:9712098:C:T	0.709687	9612113	9619573
18	77748532	ENSG00000141759.9	rs8086024:77746623:T:C	-3.19444	77739900	77750209		18	77724582	ENSG00000226742.2	rs8086024:77746623:T:C	-1.60107	77719671	77736184
19	2282181	ENSG00000188305.2	rs2865077:2261021:T:A	-0.0174481	2277440	2286470		19	2256422	ENSG00000167476.4	rs2865077:2261021:T:A	-0.18507	2249766	2264833
19	44754318	ENSG00000159915.6	rs3745146:44988904:A:C	0.302274	44753790	44756733		19	45004574	ENSG00000167384.5	rs3745146:44988904:A:C	0.174613	44987878	45006148
19	53393592	ENSG00000182986.7	rs6509709:53448098:A:G	0.338823	53389705	53399331		19	53496777	ENSG00000242779.1	rs6509709:53448098:A:G	0.077187	53487534	53507922
19	57050317	ENSG00000196867.1	rs11667653:57101876:C:T	0.20807	57041573	57054365		19	57078890	ENSG00000197016.6	rs11667653:57101876:C:T	0.111633	57074835	57082827
19	58071207	ENSG00000251369.2	rs10407412:58079806:A:G	0.242688	58070620	58077187		19	57986988	ENSG00000105136.13	rs10407412:58079806:A:G	0.545096	57981757	58004808
19	58071231	ENSG00000105132.8	rs10407412:58079806:A:G	0.247399	58070620	58077187		19	57986988	ENSG00000105136.13	rs10407412:58079806:A:G	0.545096	57981757	58004808
19	58951589	ENSG00000131849.8	rs147781155:58919363:CCCATACGT:C	-0.305539	58941461	58954258		19	58920063	ENSG00000171574.11	rs147781155:58919363:CCCATACGT:C	-0.716762	58891682	58941460
20	62665697	ENSG00000196421.3	rs199727901:62638817:CT:C	1.77732	62658225	62671291		20	62680113	ENSG00000196700.3	rs199727901:62638817:CT:C	0.512637	62671292	62686152
21	45138975	ENSG00000160209.12	rs28419384:45206654:G:A	-9.64861	45136636	45155326		21	45196326	ENSG00000160213.5	rs28419384:45206654:G:A	-11.5427	45193995	45199965
21	45196326	ENSG00000160213.5	rs91424:44921161:A:G	3.32829	45192448	45199612		21	45079374	ENSG00000160207.4	rs91424:44921161:A:G	0.0821695	45076801	45085304
22	19279239	ENSG00000070371.11	rs5746671:19160899:A:G	-0.0182723	19276250	19283806		22	19166343	ENSG00000100075.5	rs5746671:19160899:A:G	-1.85806	19098665	19276249
22	23101189	ENSG00000211666.2	rs5996502:23565968:A:C	2039.01	23099967	23105591		22	23165153	ENSG00000211671.2	rs5996502:23565968:A:C	4182.16	23151592	23168155
22	23165153	ENSG00000211671.2	rs5996502:23565968:A:C	4182.16	23150893	23168155		22	23237555	ENSG00000211675.2	rs5996502:23565968:A:C	7316.29	23229522	23256008
22	23165153	ENSG00000211671.2	rs5996502:23565968:A:C	4182.16	23150893	23168155		22	23229960	ENSG00000254709.1	rs5996502:23565968:A:C	836.742	23229522	23256008
22	23237555	ENSG00000211675.2	rs5996502:23565968:A:C	7316.29	23235428	23244477		22	23229960	ENSG00000254709.1	rs5996502:23565968:A:C	836.742	23137150	23235427
22	23257805	ENSG00000254030.1	rs5996502:23565968:A:C	25.6765	23254559	23270590		22	23237555	ENSG00000211675.2	rs5996502:23565968:A:C	7316.29	23235428	23254558
22	23261707	ENSG00000222037.5	rs5996502:23565968:A:C	441.943	23254559	23270590		22	23237555	ENSG00000211675.2	rs5996502:23565968:A:C	7316.29	23235428	23254558
22	23264766	ENSG00000211685.1	rs5996502:23565968:A:C	1542.37	23254559	23270590		22	23237555	ENSG00000211675.2	rs5996502:23565968:A:C	7316.29	23235428	23254558
22	37595425	ENSG00000133466.9	rs4821604:37611396:A:G	-0.137042	37590383	37601802		22	37562797	ENSG00000235237.1	rs4821604:37611396:A:G	-0.0436381	37517596	37583237
22	39640756	ENSG00000100311.12	rs2076125:39711351:A:G	-0.399537	39639475	39644675		22	39745930	ENSG00000100321.10	rs2076125:39711351:A:G	3.12967	39728895	39747717
22	41940610	ENSG00000100413.12	rs202654:41841034:G:A	1.67754	41928535	41943296		22	41985894	ENSG00000100417.7	rs202654:41841034:G:A	1.63993	41966107	42011650
22	42978044	ENSG00000182841.8	rs5758765:42897414:A:C	-2.54464	42965654	42981374		22	42915808	ENSG00000189306.6	rs5758765:42897414:A:C	-4.40786	42904409	42936560
