# Supplementary material for: Shared regulatory sites are abundant in the human genome and shed light on genome evolution and disease pleiotropy
Source: PLoS Genet. 2017 Mar 10;13(3):e1006673. doi: 10.1371/journal.pgen.1006673 (PMC5365138; doi:10.1371/journal.pgen.1006673)
Supplement: S4 Table — (XLSX) [file pgen.1006673.s012.xlsx]

## Sheet: Sheet1
	Dependent variable - ln(distance in other species + 1)
	Chimpanzee	Mouse
ln(Human distance + 1)	0.92 (0.003)***	0.97 (0.005)***
Genes loop to same region	NA	NA
(chimpanzee n = 60478, mouse = 55218)	(Reference)	(Reference)
Genes share eQTL but not linked by looping	-0.05 (0.17)	-0.080 (0.19)
(chimpanzee n = 71, mouse = 63)
Genes loop to same region harbouring shared eQTL	-0.18 (0.067)*	-0.24 (0.11)*
(chimpanzee n = 214, mouse = 176)
Other gene pairs (background pairs)	0.08 (0.010)***	0.10 (0.015)***
(chimpanzee n = 13039, mouse = 11961)
Constant	1.10 (0.036)***	0.58 (0.058)***
Observations	73802	67418
*p<0.05; **p<0.005; ***p<5x10-4
